# Supplementary material for: Morphological Structure and Transcriptome Comparison of the Cytoplasmic Male Sterility Line in Brassica napus (SaNa-1A) Derived from Somatic Hybridization and Its Maintainer Line SaNa-1B
Source: Front Plant Sci. 2016 Sep 2;7:1313. doi: 10.3389/fpls.2016.01313 (PMC5011408; doi:10.3389/fpls.2016.01313)
Supplement: Supplementary file 1 [file Table2.XLSX]

## Sheet: Sheet1
Additional file 2 Primer sequences for qRT-PCR
Primer	5' to 3'
Locus_8374_F	CGCCGAAATTGACTACATGCA
Locus_8374_R	CCTGCGGATGAGTAATGGTGAT
Locus_52597_F	CCTTCACACCTCTTGTTCCGTT
Locus_52597_R	CGCCAGATCAGCTCCAGTTT
Locus_43967_F	TCCGACAGCAAATGGAACCT
Locus_43967_R	TGGGAGGGCGGACTTACTTC
Locus_42335_F	CTGCTTTGCTATTCGCTGCTC
Locus_42335_R	GTTGCTGAACCCGTCGCTT
Locus_13382_F	GGAACAACAGTTTGACGGGTAG
Locus_13382_R	CCAGAATTGGAGGGATAGGC
Locus_40544_F	CTTGGGCACATTATGCATTGG
Locus_40544_R	CAAGCCCTGTATGAACTCTGCG
Locus_16446_F	CGACGCCGAAATGACAAAT
Locus_16446_R	CGGTTCGAGGTATCAGCGTT
Locus_15196_F	GCCTCCTTAAAGGCTGAACTTT
Locus_15196_R	TCGAATCCTGTCTCCGCACT
Locus_625_F	GCTGCATAGTTCGCCACCAC
Locus_625_R	CAGGGAACCGTACGTGAGACT
Locus_1329_F	GCGGATAAGTTGAAGGGAGGAG
Locus_1329_R	TCGGAAACACAAGTATCGTCGG
Locus_7520_F	CGTTGACCGGGAGATGTTGA
Locus_7520_R	CACGGCGAGGCACATTACAG
Locus_1258_F	ATGAGGTGGTCCCTGGAAAGT
Locus_1258_R	TGGACAACTGTGTGGACCGAT
Locus_1036_F	GCCTCCTTAAAGGCTGAACTTT
Locus_1036_R	TCGAATCCTGTCTCCGCACT
Locus_8553_F	CGACGCCGAAATGACAAAT
Locus_8553_R	CGGTTCGAGGTATCAGCGTT
Locus_17214_F	GGTGAGTGGGGTGTTGTGAGG
Locus_17214_R	CATCAAACCAGAGGAAGGGAGG
Locus_31429_F	GCCTCCTTAAAGGCTGAACTTT
Locus_31429_R	TCGAATCCTGTCTCCGCACT
ACTIN_F	GCTGACCGTATGAGCAAAGAG
ACTIN_R	GTTGGAAAGTGCTGAGGGATG
