# Supplementary material for: Morphological Structure and Transcriptome Comparison of the Cytoplasmic Male Sterility Line in Brassica napus (SaNa-1A) Derived from Somatic Hybridization and Its Maintainer Line SaNa-1B
Source: Front Plant Sci. 2016 Sep 2;7:1313. doi: 10.3389/fpls.2016.01313 (PMC5011408; doi:10.3389/fpls.2016.01313)
Supplement: Supplementary file 2 [file Table3.XLSX]

## Sheet: Sheet1
Additional file 3 Summary of sequencing results
	SaNa1A (Ste)	SaNa1B (Fer)	Total
Raw reads	37954424	45536864	83491288
Clean reads	36539702	43903006	80442708
Total bases (bp)	3515030543	4226952024	7741982567
Average length (bp)	96.1976	96.2793	96.2422
