# Supplementary material for: Morphological Structure and Transcriptome Comparison of the Cytoplasmic Male Sterility Line in Brassica napus (SaNa-1A) Derived from Somatic Hybridization and Its Maintainer Line SaNa-1B
Source: Front Plant Sci. 2016 Sep 2;7:1313. doi: 10.3389/fpls.2016.01313 (PMC5011408; doi:10.3389/fpls.2016.01313)
Supplement: Supplementary file 3 [file Table4.XLSX]

## Sheet: Sheet1
Additional file 4 Assembly statistic
Library	kmer(bp)	Number of transcript	Total length(bp)	Average length(bp)	Max length(bp)	Min length(bp)	N50(bp)
Velvet	47	201255	266904947	1294.05	13404	100	1891
	51	195568	264225387	1326.8	13404	100	1879
	57	187623	248428440	1324.08	12461	100	1816
	61	179005	229296054	1280.95	10646	100	1747
	67	163813	196485435	1199.45	10204	100	1622
	71	153566	174981456	1139.45	9222	100	1539
	77	136441	140066513	1026.57	7373	100	1377
The high quality reads were assembled with software Velvet_1.1.07 and Oases_0.2.01
