# Supplementary material for: Morphological Structure and Transcriptome Comparison of the Cytoplasmic Male Sterility Line in Brassica napus (SaNa-1A) Derived from Somatic Hybridization and Its Maintainer Line SaNa-1B
Source: Front Plant Sci. 2016 Sep 2;7:1313. doi: 10.3389/fpls.2016.01313 (PMC5011408; doi:10.3389/fpls.2016.01313)
Supplement: Supplementary file 4 [file Table5.XLSX]

## Sheet: Sheet2
Additional file 5 Expressions and annotations of the DEGs
Unigene ID	Length (bp)	GC Content (%)	TPM (Fertile)	TPM (Sterile)	Ratio (Ste VS Fer)	log2 ratio(Ste VS Fer)	P-Value	Up or Down (Ste vs. Fer)	Annotation	At_ID
unigene8	470	42.77	0.2	1.43	7.15	2.83794	0.00183116	Up	BIP2; BIP2; ATP binding; K09490 heat shock 70kDa protein 5	ath:AT1G18800
unigene10	1797	49.08	70.13	18.55	0.264509	-1.91861	0.00234676	Down	chloroplast nucleoid DNA-binding protein, putative	ath:AT5G10770
unigene15	1398	40.13	74.54	0			7.83204e-24	Down	GRP20; GRP20 (GLYCINE-RICH PROTEIN 20); lipid binding / nutrient reservoir	ath:AT5G07560
unigene19	778	41.13	18.17	0			9.09212e-18	Down	hydrolase, acting on ester bonds / lipase/ structural constituent of cell wall	ath:AT1G20130
unigene20	531	43.69	2.53	0.11	0.0434783	-4.52356	6.09633e-07	Down	multidrug resistance-associated protein 2, 6 (mrp2, 6), abc-transoprter, putative (EC:1.3.1.74)	ath:AT3G60160
unigene21	325	44.62	3.99	28.89	7.2406	2.85611	0.000168794	Up	60S ribosomal protein L35 (RPL35A); K02918 large subunit ribosomal protein L35e	ath:AT3G09500
unigene23	202	58.91	2.72	0.74	0.272059	-1.87801	0.00507329	Down	TFIIB; TFIIB (TRANSCRIPTION FACTOR II B); RNA polymerase II transcription factor/ protein binding / transcription regulator/ translation initiation factor/ zinc ion binding; K03124 transcription initiation factor TFIIB	ath:AT2G41630
unigene25	227	44.49	4.7	0.92	0.195745	-2.35295	0.00061866	Down
unigene27	178	40.45	2.46	0.53	0.215447	-2.21459	0.00226773	Down
unigene30	1292	42.49	3269.88	1			1.60037e-30	Down	F-box family protein	ath:AT1G19490
unigene32	533	52.91	2.29	0.25	0.10917	-3.19535	5.23806e-05	Down	CDC48; CDC48 (CELL DIVISION CYCLE 48); ATPase/ identical protein binding; K13525 transitional endoplasmic reticulum ATPase	ath:AT3G09840
unigene35	2063	43	78.27	0.06	0.000766577	-10.3493	3.14475e-22	Down	cysteine proteinase, putative	ath:AT1G06260
unigene39	696	44.97	7.32	0.61	0.0833333	-3.58496	1.56221e-06	Down	ABC1 family protein; K08869 aarF domain-containing kinase	ath:AT5G24810
unigene42	2806	43.55	335.81	0			2.3571e-30	Down	glycine-rich protein	ath:AT4G37900
unigene43	181	39.23	4.8	1.45	0.302083	-1.72698	0.00804049	Down
unigene45	1768	42.87	12.42	1.64	0.132045	-2.9209	2.37138e-05	Down	ATNAC2; ATNAC2 (ARABIDOPSIS NAC DOMAIN CONTAINING PROTEIN 2); transcription factor	ath:AT3G15510
unigene49	1628	43.12	37.57	0			7.07016e-21	Down	LHT2; LHT2 (LYSINE HISTIDINE TRANSPORTER 2); acidic amino acid transmembrane transporter/ amino acid transmembrane transporter/ neutral amino acid transmembrane transporter	ath:AT1G24400
unigene56	1967	42.55	110.27	0.06	0.000544119	-10.8438	1.03601e-23	Down	CYP86C3; electron carrier/ heme binding / iron ion binding / monooxygenase/ oxygen binding	ath:AT1G13140
unigene57	185	47.57	10.68	0			1.63325e-15	Down	hydrolase, acting on ester bonds / lipase/ structural constituent of cell wall	ath:AT1G20130
unigene67	480	29.79	41.23	0.09	0.00218288	-8.83955	3.21151e-19	Down
unigene83	1562	46.29	10.22	3	0.293542	-1.76836	0.00556179	Down	heavy-metal-associated domain-containing protein	ath:AT2G36950
unigene87	1904	43.01	25.05	2	0.0798403	-3.64674	3.47418e-07	Down	FIB; FIB (FIBRILLIN); structural molecule	ath:AT1G15880
unigene90	1115	47.09	33.51	0.11	0.0032826	-8.25094	2.07386e-17	Down	glycosyl hydrolase family 17 protein	ath:AT3G23770
unigene91	305	50.16	1.65	0.17	0.10303	-3.27886	8.70235e-05	Down	leucine-rich repeat family protein	ath:AT3G59510
unigene94	795	41.01	3.15	0.11	0.0349206	-4.83978	9.52005e-08	Down	WRKY48; WRKY48; transcription factor	ath:AT5G49520
unigene104	2123	47.57	85.68	27.95	0.326214	-1.61611	0.00685366	Down	MAT3; MAT3 (methionine adenosyltransferase 3); copper ion binding / methionine adenosyltransferase (EC:2.5.1.6); K00789 S-adenosylmethionine synthetase [EC:2.5.1.6]	ath:AT2G36880
unigene105	2120	41.79	72.96	0.06	0.000822368	-10.2479	6.30754e-22	Down	cysteine proteinase, putative	ath:AT1G06260
unigene106	3520	45.43	9.33	3.09	0.33119	-1.59427	0.00882802	Down	tudor domain-containing protein / nuclease family protein	ath:AT5G61780
unigene108	2936	44.04	3.78	15.52	4.10582	2.03767	0.00621249	Up	ABC transporter family protein	ath:AT5G06530
unigene116	3140	47.68	1.12	5.06	4.51786	2.17564	0.00586645	Up	ATP-dependent Clp protease ClpB protein-related	ath:AT1G07200
unigene126	2442	38.33	1.55	9.48	6.11613	2.61262	0.000766823	Up	avirulence-responsive family protein / avirulence induced gene (AIG1) family protein	ath:AT4G09950
unigene127	577	42.81	29.43	0			7.89611e-20	Down	late embryogenesis abundant domain-containing protein / LEA domain-containing protein	ath:AT2G03740
unigene129	1147	48.47	27.86	3.68	0.132089	-2.92042	1.24418e-05	Down	PKT3; PKT3 (PEROXISOMAL 3-KETOACYL-COA THIOLASE 3); acetyl-CoA C-acyltransferase (EC:2.3.1.16); K07513 acetyl-CoA acyltransferase 1 [EC:2.3.1.16]	ath:AT2G33150
unigene133	272	48.09	42.25	0.03	0.000710059	-10.4598	2.39818e-20	Down
unigene135	1966	50.56	4.33	1	0.230947	-2.11437	0.00181467	Down	ARF17; ARF17 (AUXIN RESPONSE FACTOR 17); transcription factor	ath:AT1G77850
unigene140	1852	43.9	301.09	5.73	0.0190309	-5.71552	3.68582e-13	Down	scpl29; scpl29 (serine carboxypeptidase-like 29); serine-type carboxypeptidase	ath:AT4G30810
unigene141	1148	41.81	3.29	0.54	0.164134	-2.60706	0.00023193	Down	O-acetyltransferase family protein	ath:AT2G34410
unigene142	1375	37.38	239.72	0			6.82973e-29	Down	CCoAMT; CCoAMT; caffeoyl-CoA O-methyltransferase (EC:2.1.1.104)	ath:AT1G67980
unigene151	507	45.56	1.48	0.19	0.128378	-2.96153	0.000356572	Down	dormancy/auxin associated family protein	ath:AT1G56220
unigene154	2417	42.2	41.42	0.95	0.0229358	-5.44626	5.96489e-12	Down	nucleotide-sugar transmembrane transporter/ sugar:hydrogen symporter	ath:AT4G35335
unigene159	218	47.71	2.67	0.5	0.187266	-2.41684	0.000999061	Down	similar to HSC70-1 (heat shock cognate 70 kDa protein 1); ATP binding; K03283 heat shock 70kDa protein 1/8
unigene161	302	50.99	3.27	0.5	0.152905	-2.70929	0.000247451	Down	AAC2; AAC2 (ADP/ATP carrier 2); ATP:ADP antiporter/ binding; K05863 solute carrier family 25 (mitochondrial carrier; adenine nucleotide translocator)	ath:AT5G13490
unigene163	1180	52.03	13.32	3.63	0.272523	-1.87555	0.00255463	Down	AUD1; AUD1; UDP-glucuronate decarboxylase/ catalytic/ dTDP-glucose 4,6-dehydratase (EC:4.1.1.35)	ath:AT3G62830
unigene169	164	56.71	0	1.95			1.63792e-08	Up
unigene171	405	45.19	0.4	1.99	4.975	2.3147	0.00627176	Up	glycine cleavage system H protein, mitochondrial, putative; K02437 glycine cleavage system H protein	ath:AT1G32470
unigene175	730	51.78	5.31	1.5	0.282486	-1.82375	0.00542393	Down	RHA3B; RHA3B; protein binding / zinc ion binding	ath:AT4G35480
unigene176	218	61.93	1.48	0.11	0.0743243	-3.75002	3.6924e-05	Down	ARF17; ARF17 (AUXIN RESPONSE FACTOR 17); transcription factor	ath:AT1G77850
unigene180	1081	41.17	36.78	0.06	0.00163132	-9.25974	5.63112e-19	Down	hypothetical protein	ath:AT5G16920
unigene185	502	39.04	1.3	0.04	0.0307692	-5.02237	1.42078e-06	Down
unigene198	167	43.71	0	2.29			4.33351e-09	Up
unigene207	959	46.3	63.39	285.92	4.51049	2.17328	0.00294403	Up	MT2A; MT2A (METALLOTHIONEIN 2A); copper ion binding	ath:AT3G09390
unigene210	693	51.66	87.82	10.85	0.123548	-3.01685	6.18224e-06	Down	RGP1; RGP1 (REVERSIBLY GLYCOSYLATED POLYPEPTIDE 1); cellulose synthase (UDP-forming); K13379 reversibly glycosylated polypeptide/UDP-arabinopyranose mutase [EC:2.4.1.- 5.4.99.-]	ath:AT3G02230
unigene219	908	39.32	198.29	889.66	4.48666	2.16564	0.00384785	Up
unigene221	220	47.73	9.11	0.56	0.0614709	-4.02395	1.28793e-07	Down	adenosylmethionine decarboxylase family protein (EC:4.1.1.50); K01611 S-adenosylmethionine decarboxylase [EC:4.1.1.50]	ath:AT5G15950
unigene222	963	47.25	4.12	20.91	5.07524	2.34348	0.0020403	Up	DNAJ heat shock N-terminal domain-containing protein (J11)	ath:AT4G36040
unigene224	215	50.7	15.67	0			3.87615e-17	Down	hydroxyproline-rich glycoprotein family protein	ath:AT1G44224
unigene232	2572	43.2	31.13	4.17	0.133954	-2.90019	1.41037e-05	Down	PCK2; PCK2 (PHOSPHOENOLPYRUVATE CARBOXYKINASE 2); ATP binding / phosphoenolpyruvate carboxykinase (ATP)/ phosphoenolpyruvate carboxykinase/ purine nucleotide binding (EC:4.1.1.49); K01610 phosphoenolpyruvate carboxykinase (ATP) [EC:4.1.1.49]	ath:AT5G65690
unigene234	197	53.81	5.19	0			1.58485e-12	Down	beta-fructofuranosidase, putative / invertase, putative / saccharase, putative / beta-fructosidase, putative (EC:3.2.1.26)	ath:AT4G34850
unigene235	3431	47.48	8.95	2.51	0.280447	-1.8342	0.00327373	Down	ACA2; ACA2 (CALCIUM ATPASE 2); calcium ion transmembrane transporter/ calcium-transporting ATPase/ calmodulin binding; K01537 Ca2+-transporting ATPase [EC:3.6.3.8]	ath:AT4G37640
unigene238	1925	43.53	249.06	0.06			3.06764e-27	Down	glycine-rich protein	ath:AT4G37900
unigene240	2084	46.93	7.9	1.5	0.189873	-2.39689	0.000391279	Down	ceramidase family protein	ath:AT2G38010
unigene241	654	50.31	1.48	0			9.83586e-08	Down	hypothetical protein	ath:AT1G07860
unigene242	1078	46.29	67.51	9.12	0.135091	-2.888	1.821e-05	Down	aldehyde dehydrogenase (NAD+) (EC:1.2.1.3); K00128 aldehyde dehydrogenase (NAD+) [EC:1.2.1.3]
unigene260	1693	45.25	686.05	0			1.87155e-33	Down	chalcone and stilbene synthase family protein	ath:AT4G00040
unigene263	2401	45.57	236.1	1.33	0.00563321	-7.47183	5.46855e-18	Down	KCS15; KCS15 (3-KETOACYL-COA SYNTHASE 15); acyltransferase/ catalytic/ transferase, transferring acyl groups other than amino-acyl groups	ath:AT3G52160
unigene264	2333	50.02	44.22	14.46	0.327001	-1.61263	0.00896685	Down	HMG1; HMG1 (HYDROXY METHYLGLUTARYL COA REDUCTASE 1); hydroxymethylglutaryl-CoA reductase; K00021 hydroxymethylglutaryl-CoA reductase (NADPH) [EC:1.1.1.34]	ath:AT1G76490
unigene267	2984	43.2	7.25	0.17	0.0234483	-5.41437	3.76841e-10	Down	NRAMP1; NRAMP1 (NATURAL RESISTANCE-ASSOCIATED MACROPHAGE PROTEIN 1); inorganic anion transmembrane transporter/ manganese ion transmembrane transporter/ metal ion transmembrane transporter	ath:AT1G80830
unigene272	2013	40.78	136.97	0.06			1.19442e-24	Down	ATA27; ATA27; catalytic/ cation binding / hydrolase, hydrolyzing O-glycosyl compounds	ath:AT1G75940
unigene277	1644	48.54	11.68	3.81	0.326199	-1.61618	0.00985221	Down	nucleic acid binding / zinc ion binding	ath:AT5G18550
unigene281	1385	45.92	21.55	5.73	0.265893	-1.91108	0.00267969	Down	nucleic acid binding / zinc ion binding	ath:AT3G06410
unigene284	816	39.46	23.69	0			6.73832e-19	Down	protease inhibitor/seed storage/lipid transfer protein (LTP) family protein	ath:AT1G36150
unigene290	372	41.4	0.74	10.57	14.2838	3.83631	1.52209e-06	Up	60S ribosomal protein L37a (RPL37aC); K02921 large subunit ribosomal protein L37Ae	ath:AT3G60245
unigene295	1181	40.64	19.35	0			4.90793e-18	Down	undecaprenyl pyrophosphate synthetase family protein / UPP synthetase family protein; K11778 cis-prenyltransferase, dehydrodolichyl diphosphate synthase [EC:2.5.1.-]	ath:AT5G60510
unigene297	1186	38.79	4.31	0			9.12075e-12	Down	nodulin MtN3 family protein	ath:AT5G53190
unigene301	1027	45.47	2.2	0.39	0.177273	-2.49596	0.000984126	Down	binding / catalytic	ath:AT2G39080
unigene303	190	30.53	17.53	0			5.41382e-18	Down
unigene305	398	33.17	0.25	1.59	6.36	2.66903	0.00358121	Up
unigene308	374	49.73	62.18	1.28	0.0205854	-5.60223	1.77973e-12	Down	zinc finger (C3HC4-type RING finger) family protein	ath:AT1G50840
unigene309	1411	47.77	3.8	0			2.87788e-11	Down	IBR domain-containing protein	ath:AT5G63750
unigene312	1208	38.66	200.11	0			4.1454e-28	Down	ATA7; ATA7; lipid transporter	ath:AT4G28395
unigene327	176	50	5.36	1.3	0.242537	-2.04372	0.00172245	Down
unigene328	494	32.79	78.59	0			4.61653e-24	Down	EXL4; EXL4; acyltransferase/ carboxylesterase/ lipase	ath:AT1G75910
unigene331	751	36.75	61.23	0			5.53499e-23	Down	protease inhibitor/seed storage/lipid transfer protein (LTP) family protein	ath:AT1G66850
unigene333	1112	42.18	47.51	1.84	0.0387287	-4.69045	5.32108e-10	Down	hypothetical protein
unigene338	1249	41.71	0.82	3.72	4.53659	2.18161	0.00736995	Up	LBD39; LBD39 (LOB DOMAIN-CONTAINING PROTEIN 39)	ath:AT4G37540
unigene342	1605	41.93	2.53	0.61	0.241107	-2.05226	0.00392558	Down	hypothetical protein LOC100251935
unigene352	791	41.21	11.4	0.18	0.0157895	-5.98489	5.60038e-12	Down	auxin-responsive protein, putative / small auxin up RNA (SAUR_B); K14488 SAUR family protein	ath:AT5G20810
unigene354	582	36.6	64.27	0			3.4237e-23	Down	hypothetical protein	ath:AT5G48210
unigene358	312	47.44	1.85	0.29	0.156757	-2.6734	0.000405476	Down	SUS2; SUS2 (ABNORMAL SUSPENSOR 2); K12856 pre-mRNA-processing factor 8	ath:AT1G80070
unigene362	3122	44.46	48.93	1.11	0.0226855	-5.46209	5.6331e-12	Down	MATE efflux family protein	ath:AT1G71140
unigene363	3709	44.97	38.29	10.11	0.264038	-1.92118	0.00186099	Down	hypothetical protein LOC100244059
unigene366	1514	43.79	69.46	0.72	0.0103657	-6.59204	4.64984e-15	Down	hypothetical protein	ath:AT1G62305
unigene368	561	39.75	47.93	0			6.30682e-22	Down	late embryogenesis abundant domain-containing protein / LEA domain-containing protein	ath:AT2G03850
unigene370	166	43.37	2.67	0.39	0.146067	-2.77529	0.000274329	Down
unigene372	1103	38.62	224.51	0			1.31505e-28	Down	GRP18; GRP18 (GLYCINE-RICH PROTEIN 18); lipid binding / nutrient reservoir	ath:AT5G07520
unigene378	2545	49.39	37.27	8.37	0.224577	-2.15472	0.000814494	Down	pal1; pal1 (Phe ammonia lyase 1); phenylalanine ammonia-lyase (EC:4.3.1.5 4.3.1.24); K10775 phenylalanine ammonia-lyase [EC:4.3.1.24]	ath:AT2G37040
unigene380	2294	43.98	52.12	0			2.74671e-22	Down	acyltransferase/ catalytic	ath:AT5G41130
unigene382	2823	43.07	12.58	1.45	0.115262	-3.11701	8.79305e-06	Down	APM1; APM1 (AMINOPEPTIDASE M1); aminopeptidase; K08776 puromycin-sensitive aminopeptidase [EC:3.4.11.-]	ath:AT4G33090
unigene395	2462	43.87	6.17	0.11	0.0178282	-5.8097	2.44171e-10	Down	prolyl oligopeptidase family protein; K01354 oligopeptidase B [EC:3.4.21.83]	ath:AT1G50380
unigene396	954	45.18	1.16	0			7.45e-07	Down	strictosidine synthase family protein	ath:AT3G62230
unigene397	197	39.59	1.97	0.36	0.182741	-2.45213	0.000858637	Down	ADL1C; ADL1C (ARABIDOPSIS DYNAMIN-LIKE PROTEIN 1C); GTP binding / GTPase	ath:AT1G14830
unigene398	1854	44.12	5.1	0.06	0.0117647	-6.40939	1.0589e-10	Down	transporter	ath:AT5G28470
unigene402	1063	45.44	71.62	2.09	0.0291818	-5.09879	3.29061e-11	Down	glycoside hydrolase family 28 protein / polygalacturonase (pectinase) family protein	ath:AT3G42950
unigene411	809	54.51	36.16	10.37	0.286781	-1.80198	0.00409101	Down	TT4; TT4 (TRANSPARENT TESTA 4); naringenin-chalcone synthase; K00660 chalcone synthase [EC:2.3.1.74]	ath:AT5G13930
unigene416	832	38.7	5.35	1.45	0.271028	-1.88349	0.00417231	Down	polcalcin, putative / calcium-binding pollen allergen, putative; K13448 calcium-binding protein CML	ath:AT3G03420
unigene424	2732	44.25	3.55	0.67	0.188732	-2.40559	0.000677462	Down	peptidase	ath:AT1G67420
unigene429	1637	37.75	266.65	0.06			1.55259e-27	Down	hypothetical protein	ath:AT1G68875
unigene432	4190	44.58	15.71	1.57	0.0999363	-3.32285	1.69795e-06	Down	hypothetical protein	ath:AT1G23230
unigene438	1629	45	5.79	1.5	0.259067	-1.9486	0.00317273	Down	zinc finger protein-related	ath:AT3G62850
unigene439	424	37.5	10.66	0.22	0.0206379	-5.59856	5.31549e-11	Down
unigene447	1435	35.89	124.11	0			4.87168e-26	Down	glycine-rich protein	ath:AT4G37900
unigene449	447	39.37	8.64	0			1.23587e-14	Down	PHV; PHV (PHAVOLUTA); DNA binding / protein binding / transcription factor; K09338 homeobox-leucine zipper protein	ath:AT1G30490
unigene452	829	48.37	2.04	8.73	4.27941	2.09741	0.00558514	Up	IAA7; IAA7 (INDOLE-3-ACETIC ACID 7); transcription factor; K14484 auxin-responsive protein IAA	ath:AT3G23050
unigene461	1796	46.05	5.38	1.56	0.289963	-1.78606	0.0060926	Down	exonuclease family protein	ath:AT2G48100
unigene464	841	41.02	25.75	2.34	0.0908738	-3.45999	9.12689e-07	Down	DC1 domain-containing protein	ath:AT3G60890
unigene466	179	56.42	4.79	1.19	0.248434	-2.00906	0.00194189	Down	ATP synthase beta chain, mitochondrial, putative; K02133 F-type H+-transporting ATPase subunit beta [EC:3.6.3.14]	ath:AT5G08680
unigene471	737	41.66	3.64	0.33	0.0906593	-3.4634	1.22171e-05	Down	NAD-dependent epimerase/dehydratase family protein; K12448 UDP-arabinose 4-epimerase [EC:5.1.3.5]	ath:AT4G20460
unigene472	846	36.41	22.44	0.21	0.00935829	-6.73954	5.02367e-14	Down	AMS; AMS (ABORTED MICROSPORES); DNA binding / transcription factor	ath:AT2G16910
unigene482	1563	39.86	49.85	0.06	0.00120361	-9.69842	2.76738e-20	Down	electron carrier/ heme binding / iron ion binding / monooxygenase/ oxygen binding	ath:AT1G69500
unigene485	515	38.25	1.07	0			1.4456e-06	Down
unigene486	672	46.28	9.9	42.04	4.24646	2.08626	0.00578716	Up	PSBR; PSBR (photosystem II subunit R); K03541 photosystem II 10kDa protein	ath:AT1G79040
unigene487	1288	38.35	25.17	0.11	0.00437028	-7.83806	3.44985e-16	Down	DD46; DD46; galactosyltransferase/ transferase, transferring hexosyl groups	ath:AT1G22015
unigene488	361	41.83	46.75	0			8.07478e-22	Down	40S ribosomal protein S15A (RPS15aF)	ath:AT5G59845
unigene489	934	40.36	4.06	0.67	0.165025	-2.59925	0.000268358	Down
unigene504	180	45.56	1.97	0.45	0.228426	-2.1302	0.00230942	Down	hypothetical protein; K04646 clathrin, heavy polypeptide	ath:AT3G08530
unigene510	268	41.42	0.4	7.15	17.875	4.15987	8.16327e-07	Up
unigene511	1085	51.71	20.42	1.33	0.0651322	-3.94048	7.86033e-08	Down	CXE12; CXE12; carboxylesterase	ath:AT3G48690
unigene512	2942	42.9	367.12	1.22	0.00332316	-8.23323	3.26311e-20	Down	SHT; SHT (SPERMIDINE HYDROXYCINNAMOYL TRANSFERASE); N-acyltransferase/ hydroxycinnamoyltransferase/ spermidine:caffeoyl CoA N-acyltransferase/ spermidine:coumaroyl CoA N-acyltransferase/ spermidine:feruloyl CoA N-acyltransferase/ spermidine:sinapoyl CoA N-acyltransferase	ath:AT2G19070
unigene520	207	46.86	15.67	0.31	0.019783	-5.65959	1.80873e-11	Down	FAD5; FAD5 (FATTY ACID DESATURASE 5); 16:0 monogalactosyldiacylglycerol desaturase/ oxidoreductase; K00507 stearoyl-CoA desaturase (delta-9 desaturase) [EC:1.14.19.1]	ath:AT3G15850
unigene543	176	47.16	1.07	0			1.4456e-06	Down		ath:AT1G77510
unigene545	691	31.98	3.34	0.22	0.0658683	-3.92427	1.56851e-06	Down
unigene552	212	41.04	1.85	0.28	0.151351	-2.72403	0.000423146	Down	PXA1; PXA1 (PEROXISOMAL ABC TRANSPORTER 1); ATPase, coupled to transmembrane movement of substances	ath:AT4G39850
unigene558	134	49.25	5.7	1.31	0.229825	-2.1214	0.00159352	Down
unigene559	905	39.56	129.37	0.11	0.000850274	-10.1998	3.17857e-23	Down	hypothetical protein	ath:AT3G63095
unigene560	1197	41.69	16.94	0.37	0.0218418	-5.51676	7.59384e-18	Down	AGL66; AGL66 (AGAMOUS-LIKE 66); transcription factor	ath:AT1G77980
unigene561	1138	46.84	3.34	13.74	4.11377	2.04046	0.00773361	Up	ESP; ESP (EPITHIOSPECIFIER PROTEIN); enzyme regulator	ath:AT1G54040
unigene563	884	53.28	1.34	0.11	0.0820896	-3.60666	7.67128e-05	Down	CCR4-NOT transcription complex protein, putative	ath:AT1G15920
unigene565	706	36.97	1	4.66	4.66	2.22033	0.00546442	Up	SUMO5; SUMO5 (SMALL UBIQUITINRELATED MODIFIER 5); protein tag; K12160 small ubiquitin-related modifier	ath:AT2G32765
unigene579	299	53.18	3.09	0.9	0.291262	-1.77961	0.00634793	Down	2-oxoglutarate dehydrogenase E1 component, putative / oxoglutarate decarboxylase, putative / alpha-ketoglutaric dehydrogenase, putative; K00164 2-oxoglutarate dehydrogenase E1 component [EC:1.2.4.2]	ath:AT3G55410
unigene598	441	43.99	426.66	0.22	0.000515633	-10.9214	9.35451e-27	Down
unigene603	755	40.79	26.38	0			2.3296e-19	Down	auxin-responsive GH3 family protein; K14487 auxin responsive GH3 gene family	ath:AT5G13350
unigene610	1376	41.5	1.53	0.11	0.0718954	-3.79796	2.92624e-05	Down	copine-related	ath:AT5G63970
unigene614	786	41.09	2.39	0.2	0.083682	-3.57894	1.17835e-05	Down
unigene618	716	34.36	7.18	0.78	0.108635	-3.20244	9.16554e-06	Down
unigene624	1384	34.47	4.59	0			4.99652e-12	Down	hypothetical protein	ath:AT1G23640
unigene625	1374	41.7	199.18	34.56	0.173511	-2.5269	0.000115775	Down	protease inhibitor/seed storage/lipid transfer protein (LTP) family protein	ath:AT4G16980
unigene628	2602	39.05	1.99	0			8.67364e-09	Down	nucleic acid binding / ribonuclease H	ath:AT1G10000
unigene633	506	41.11	7.14	0			7.79769e-14	Down	transporter; K09874 aquaporin NIP	ath:AT1G31885
unigene634	1026	40.16	2.17	9.66	4.45161	2.15433	0.005337	Up	hypothetical protein	ath:AT3G13510
unigene635	445	50.79	4.77	0			3.41017e-12	Down	hypothetical protein	ath:AT5G22150
unigene643	1610	45.16	2.18	0.56	0.256881	-1.96083	0.00582077	Down	MATE efflux family protein	ath:AT1G71140
unigene649	679	41.53	12.05	3.17	0.263071	-1.92648	0.00271594	Down	Os03g0818400
unigene655	2749	40.31	146.36	0.72	0.00491938	-7.66731	3.02354e-18	Down	FAD-binding domain-containing protein	ath:AT5G44400
unigene657	1682	42.87	3.77	1.21	0.320955	-1.63956	0.00946403	Down	hypothetical protein	ath:AT4G33625
unigene661	1195	41.42	0.32	1.77	5.53125	2.46761	0.00536148	Up	OTU-like cysteine protease family protein	ath:AT3G22260
unigene664	1840	38.75	36.04	0.06	0.00166482	-9.23042	6.8491e-19	Down	hypothetical protein	ath:AT1G23520
unigene670	832	38.58	56.23	0.64	0.0113818	-6.45712	1.40768e-14	Down	methyltransferase-related	ath:AT2G41040
unigene680	1665	45.95	12.7	2.39	0.188189	-2.40975	0.000297831	Down	nucleic acid binding / zinc ion binding	ath:AT3G06410
unigene681	254	47.64	1.15	0.07	0.0608696	-4.03814	1.48295e-05	Down	binding	ath:AT2G22125
unigene684	161	44.1	1.8	0.22	0.122222	-3.03242	0.000178982	Down		ath:AT4G31490
unigene688	1537	39.17	2.9	0			3.22066e-10	Down	hypothetical protein	ath:AT5G52547
unigene706	670	40.75	1.9	0			1.31916e-08	Down
unigene707	1943	41.79	199.16	0.17	0.000853585	-10.1942	3.43773e-24	Down	CYP98A8; electron carrier/ heme binding / iron ion binding / monooxygenase/ oxygen binding; K09754 p-coumarate 3-hydroxylase [EC:1.14.13.-]	ath:AT1G74540
unigene713	182	46.7	2.13	0.53	0.248826	-2.00679	0.00521152	Down	RPN1A; RPN1A (26S PROTEASOME REGULATORY SUBUNIT S2 1A); binding / enzyme regulator; K03028 26S proteasome regulatory subunit N1	ath:AT2G20580
unigene714	901	43.17	16.51	4.12	0.249546	-2.00262	0.0014286	Down	ARAC1; ARAC1; GTP binding; K07975 Rho family, other	ath:AT2G17800
unigene722	669	42	68.65	0			1.77752e-23	Down	protease inhibitor/seed storage/lipid transfer protein (LTP) family protein	ath:AT4G14815
unigene723	1352	44.38	52.84	6.9	0.130583	-2.93696	1.39519e-05	Down	transferase, transferring glycosyl groups	ath:AT4G14100
unigene724	1903	44.56	38.22	0			5.96594e-21	Down	AMS; AMS (ABORTED MICROSPORES); DNA binding / transcription factor	ath:AT2G16910
unigene726	2196	42.9	20.78	5.33	0.256497	-1.96299	0.00162175	Down	FEI2; FEI2 (FEI 2); kinase	ath:AT2G35620
unigene728	1264	38.61	15.04	0.54	0.0359043	-4.7997	6.34609e-10	Down	cinnamoyl-CoA reductase-related (EC:1.2.1.44)	ath:AT4G05330
unigene729	1168	37.93	13.09	0			2.23058e-16	Down	hypothetical protein	ath:AT1G23580
unigene744	257	54.86	4.59	18.67	4.06754	2.02416	0.00795543	Up	hypothetical protein	ath:AT3G10020
unigene747	191	49.21	3.18	0.83	0.261006	-1.93784	0.00472503	Down	calnexin 1 (CNX1); K08054 calnexin	ath:AT5G61790
unigene748	961	38.09	32.59	0			2.88902e-20	Down	receptor-like protein kinase-related	ath:AT3G21910
unigene749	248	45.56	1.16	5.03	4.33621	2.11643	0.0060767	Up
unigene756	320	43.12	1.62	0.11	0.0679012	-3.88042	1.86624e-05	Down	hypothetical protein	ath:AT1G27300
unigene765	1244	44.61	25.22	100.6	3.9889	1.99599	0.00809036	Up	hypothetical protein	ath:AT5G33370
unigene767	2169	37.9	16.46	0.06	0.0036452	-8.09979	1.51904e-15	Down	zinc finger (C3HC4-type RING finger) family protein	ath:AT5G55970
unigene770	1272	43	26.03	0			2.66864e-19	Down	PUP1; PUP1 (PURINE PERMEASE 1); purine nucleoside transmembrane transporter/ purine transmembrane transporter	ath:AT1G28230
unigene775	188	44.68	1.02	0			1.71836e-06	Down	IDP65; LOC100193874; K02894 large subunit ribosomal protein L23e
unigene777	1538	40.64	8.48	1.89	0.222877	-2.16568	0.00111739	Down	SAND family protein	ath:AT2G28390
unigene786	1685	37.15	542.08	0.44	0.000811688	-10.2668	1.63986e-25	Down	late embryogenesis abundant domain-containing protein / LEA domain-containing protein	ath:AT2G03740
unigene791	757	44.78	0.85	3.94	4.63529	2.21266	0.00619249	Up	GDSL-motif lipase, putative	ath:AT1G28570
unigene799	209	46.41	0.14	1.31	9.35714	3.22607	0.000879821	Up	hypothetical protein; K03943 NADH dehydrogenase (ubiquinone) flavoprotein 2 [EC:1.6.5.3 1.6.99.3]
unigene806	4750	45.77	17.01	1.86	0.109347	-3.19301	3.53713e-06	Down	CESA4; CESA4 (CELLULOSE SYNTHASE A4); cellulose synthase/ transferase, transferring glycosyl groups (EC:2.4.1.12); K10999 cellulose synthase A [EC:2.4.1.12]	ath:AT5G44030
unigene808	3513	44.01	103.58	4.95	0.0477891	-4.38717	2.39233e-09	Down	hypothetical protein	ath:AT3G50960
unigene810	1841	45.19	130.02	32.25	0.248039	-2.01136	0.00150497	Down	calreticulin 2 (CRT2); K08057 calreticulin	ath:AT1G09210
unigene811	2045	42.98	61	3.42	0.0560656	-4.15674	1.1683e-08	Down	GAD; GAD; calmodulin binding / glutamate decarboxylase; K01580 glutamate decarboxylase [EC:4.1.1.15]	ath:AT5G17330
unigene841	1279	47.22	92.03	0.53	0.00575899	-7.43997	2.6187e-17	Down	ATA20; ATA20	ath:AT3G15400
unigene845	194	53.61	2.29	0.45	0.196507	-2.34735	0.000844957	Down	WD40 repeat-containing protein (ISS); K05236 coatomer protein complex, subunit alpha (xenin)	ath:AT2G21390
unigene847	1240	43.63	224.51	0.06			8.64563e-27	Down	galactosyltransferase family protein	ath:AT1G33430
unigene849	1508	44.03	6.37	24.8	3.89325	1.96097	0.00806377	Up	AAA-type ATPase family protein	ath:AT1G43910
unigene863	3657	45.56	49.71	7.03	0.14142	-2.82194	2.72205e-05	Down	ACA8; ACA8 (AUTOINHIBITED CA2+ -ATPASE, ISOFORM 8); calcium-transporting ATPase/ calmodulin binding / protein self-association	ath:AT5G57110
unigene864	2343	48.53	2.22	0.44	0.198198	-2.33498	0.00175018	Down	prolyl oligopeptidase family protein; K01278 dipeptidyl-peptidase 4 [EC:3.4.14.5]	ath:AT5G24260
unigene866	826	42.01	1.85	0.13	0.0702703	-3.83094	1.0081e-05	Down	F-box family protein	ath:AT1G32375
unigene874	1758	45.79	106.11	36.3	0.342098	-1.54752	0.0090954	Down	SHM4; SHM4 (serine hydroxymethyltransferase 4); catalytic/ glycine hydroxymethyltransferase/ pyridoxal phosphate binding (EC:2.1.2.1); K00600 glycine hydroxymethyltransferase [EC:2.1.2.1]	ath:AT4G13930
unigene882	1771	40.03	174.66	0.5	0.0028627	-8.44841	3.07763e-20	Down	anac025 (Arabidopsis NAC domain containing protein 25); transcription factor	ath:AT1G61110
unigene895	640	44.53	38.17	0			6.04087e-21	Down	GRP19; GRP19 (GLYCINE-RICH PROTEIN 19); lipid binding	ath:AT5G07550
unigene906	721	38.7	1.35	5.65	4.18519	2.06529	0.00929324	Up	MUB5; MUB5 (MEMBRANE-ANCHORED UBIQUITIN-FOLD PROTEIN 5 PRECURSOR)	ath:AT1G77870
unigene914	3758	44.78	6.09	1.52	0.249589	-2.00237	0.00200784	Down	Os12g0156200
unigene915	1415	38.8	22.7	0.67	0.0295154	-5.08239	6.91452e-11	Down	MIOX2; MIOX2 (MYO-INOSITOL OXYGENASE 2); inositol oxygenase; K00469 inositol oxygenase [EC:1.13.99.1]	ath:AT2G19800
unigene920	1558	41.72	2.6	0.22	0.0846154	-3.56294	1.17835e-05	Down	PAP17; PAP17; acid phosphatase/ phosphatase/ protein serine/threonine phosphatase	ath:AT3G17790
unigene922	862	47.56	40.49	0.22	0.00543344	-7.52392	1.34766e-16	Down	ATPRP2; ATPRP2 (PROLINE-RICH PROTEIN 2)	ath:AT2G21140
unigene925	2593	49.09	2.83	0.78	0.275618	-1.85926	0.00649161	Down	ATPI4K ALPHA; 1-phosphatidylinositol 4-kinase/ inositol or phosphatidylinositol kinase; K00888 phosphatidylinositol 4-kinase [EC:2.7.1.67]	ath:AT1G49340
unigene927	3470	43.8	31.43	3.75	0.119313	-3.06718	7.74781e-06	Down	PLDALPHA2 (phosphlipase d alpha 2); phospholipase D (EC:2.7.7.38 3.1.4.4)	ath:AT1G52570
unigene934	804	47.64	0.53	3	5.66038	2.5009	0.00207969	Up	hypothetical protein	ath:AT3G06150
unigene941	1558	44.22	12.79	0.89	0.0695856	-3.84507	1.85264e-07	Down	HMA4; HMA4; cadmium ion transmembrane transporter/ cadmium-transporting ATPase/ zinc ion transmembrane transporter; K01534 Cd2+/Zn2+-exporting ATPase [EC:3.6.3.3 3.6.3.5]	ath:AT2G19110
unigene947	673	41.9	0.42	2.11	5.02381	2.32878	0.00476756	Up	regulator of chromosome condensation (RCC1) family protein	ath:AT3G55580
unigene949	1031	42.19	11.7	2.64	0.225641	-2.1479	0.0010721	Down
unigene952	2150	43.35	19.65	6.54	0.332824	-1.58717	0.0083074	Down	NDB2; NDB2 (NAD(P)H dehydrogenase B2); FAD binding / disulfide oxidoreductase/ oxidoreductase; K03885 NADH dehydrogenase [EC:1.6.99.3]	ath:AT4G05020
unigene959	918	39	1.39	0.06	0.0431655	-4.53398	6.56495e-06	Down	GRF7; GRF7 (GENERAL REGULATORY FACTOR 7); protein binding / protein phosphorylated amino acid binding	ath:AT3G02520
unigene976	179	58.1	4.1	0.95	0.231707	-2.10962	0.00183321	Down	H+-pyrophosphatase; K01507 inorganic pyrophosphatase [EC:3.6.1.1]
unigene977	513	38.4	9.39	0			5.71855e-15	Down	pectate lyase family protein; K01728 pectate lyase [EC:4.2.2.2]	ath:AT4G22080
unigene981	1148	49.3	4.33	0			8.66242e-12	Down	pfkB-type carbohydrate kinase family protein (EC:2.7.1.4); K00847 fructokinase [EC:2.7.1.4]	ath:AT3G59480
unigene983	10940	44.46	18.53	5.92	0.319482	-1.64619	0.00645821	Down	E3 ubiquitin protein ligase upl2, putative; K10592 E3 ubiquitin-protein ligase HUWE1 [EC:6.3.2.19]
unigene985	3050	45.21	111.11	25.5	0.229502	-2.12342	0.000888597	Down	hypothetical protein	ath:AT3G54470
unigene990	1181	34.21	2.41	0.25	0.103734	-3.26903	3.86346e-05	Down
unigene996	1287	42.5	11.08	2.45	0.221119	-2.1771	0.000900025	Down	nucleic acid binding / oxidoreductase	ath:AT3G01210
unigene1004	1889	45.1	77.36	1.06	0.0137022	-6.18945	4.43369e-14	Down	QRT3; QRT3 (QUARTET 3); polygalacturonase	ath:AT4G20050
unigene1007	229	53.71	2.34	0.28	0.119658	-3.06301	8.30948e-05	Down	BAT1; BAT1 (BIDIRECTIONAL AMINO ACID TRANSPORTER 1); amino acid transmembrane transporter	ath:AT2G01170
unigene1027	819	47.62	66.93	13.46	0.201106	-2.31397	0.000360064	Down	hypothetical protein	ath:AT3G27570
unigene1031	1318	41.88	1.25	7.17	5.736	2.52005	0.00127075	Up	CYCD3;3 (CYCLIN D3;3); cyclin-dependent protein kinase; K14505 cyclin D3, plant	ath:AT3G50070
unigene1032	930	42.04	8.41	49.77	5.91795	2.5651	0.000654512	Up	60S ribosomal protein L22-2 (RPL22B)	ath:AT3G05560
unigene1036	2118	40.89	102.49	0.33	0.00321983	-8.2788	3.55591e-19	Down		ath:AT3G11980
unigene1042	1151	42.83	47.67	1.78	0.03734	-4.74313	4.00874e-10	Down	dihydroflavonol 4-reductase family / dihydrokaempferol 4-reductase family	ath:AT4G35420
unigene1044	1337	45.47	70.18	1.61	0.022941	-5.44593	3.9121e-12	Down	strictosidine synthase family protein	ath:AT2G41290
unigene1050	503	38.37	2.22	0			3.26459e-09	Down
unigene1067	1226	38.09	29.09	0.22	0.00756274	-7.04688	3.4655e-15	Down	receptor-like protein kinase-related	ath:AT3G21910
unigene1073	1610	41.49	143.88	0.17	0.00118154	-9.72512	8.77012e-23	Down	NADP-dependent oxidoreductase, putative; K08070 2-alkenal reductase [EC:1.3.1.74]	ath:AT5G16960
unigene1078	1608	43.97	21.18	3.89	0.183664	-2.44486	0.000217383	Down	GRP17; GRP17 (GLYCINE RICH PROTEIN 17); lipid binding	ath:AT3G53750
unigene1079	1073	36.63	1.65	7.65	4.63636	2.21299	0.00346593	Up	hypothetical protein (EC:1.6.5.3)	ath:AT4G20150
unigene1087	625	45.28	98.06	0.58	0.00591475	-7.40147	2.98401e-17	Down	cysteine proteinase inhibitor-related	ath:AT2G31980
unigene1088	1974	43.21	8.2	1.33	0.162195	-2.6242	0.000141292	Down	xanthine/uracil permease family protein	ath:AT2G05760
unigene1089	1198	39.07	569.89	0.19			2.31134e-28	Down	hypothetical protein LOC100274831
unigene1095	1039	42.64	47.14	4.84	0.102673	-3.28387	1.48163e-06	Down	plastocyanin-like domain-containing protein	ath:AT3G27200
unigene1101	308	49.35	29.33	4.71	0.160586	-2.63858	5.66739e-05	Down	AtMS2; AtMS2; 5-methyltetrahydropteroyltriglutamate-homocysteine S-methyltransferase/ methionine synthase (EC:2.1.1.14); K00549 5-methyltetrahydropteroyltriglutamate--homocysteine methyltransferase [EC:2.1.1.14]	ath:AT3G03780
unigene1102	860	40.93	4.94	0.64	0.129555	-2.94837	4.99852e-05	Down	hypothetical protein	ath:AT5G40690
unigene1110	1199	36.2	67.07	0			2.23542e-23	Down	receptor-like protein kinase-related	ath:AT3G21970
unigene1117	576	43.92	7.65	0			4.06076e-14	Down	peroxidase, putative; K00430 peroxidase [EC:1.11.1.7]	ath:AT5G58390
unigene1129	927	42.18	14.83	0.06	0.00404585	-7.94934	4.14081e-15	Down	ER lumen protein retaining receptor family protein	ath:AT1G19970
unigene1139	2819	40.12	21.21	5	0.235738	-2.08474	0.0012411	Down	zinc finger (DHHC type) family protein	ath:AT4G22750
unigene1141	1473	41.82	15.53	0.11	0.00708307	-7.14141	3.80313e-14	Down	phosphatidic acid phosphatase-related / PAP2-related	ath:AT3G15820
unigene1150	1348	39.69	80.17	0.06	0.00074841	-10.3839	2.4773e-22	Down		ath:AT5G07530
unigene1153	282	56.03	3.99	0.95	0.238095	-2.07039	0.00221972	Down	hypothetical protein LOC100248326; K01537 Ca2+-transporting ATPase [EC:3.6.3.8]	ath:AT1G07810
unigene1168	2714	45.73	107.49	17.91	0.16662	-2.58537	8.74681e-05	Down	LACS9; LACS9 (LONG CHAIN ACYL-COA SYNTHETASE 9); long-chain-fatty-acid-CoA ligase (EC:6.2.1.3); K01897 long-chain acyl-CoA synthetase [EC:6.2.1.3]	ath:AT1G77590
unigene1169	513	43.86	45.15	0			1.14368e-21	Down	receptor-like protein kinase-related	ath:AT3G21970
unigene1171	1000	45.6	5.66	0.14	0.024735	-5.3373	1.49369e-09	Down	hypothetical protein	ath:AT1G02770
unigene1174	2095	40.81	173.45	0.89	0.00513116	-7.6065	3.04641e-18	Down	CYP86C2; electron carrier/ heme binding / iron ion binding / monooxygenase/ oxygen binding	ath:AT3G26125
unigene1182	1526	44.56	2.87	0.39	0.135889	-2.8795	0.000157466	Down	UBX domain-containing protein	ath:AT1G14570
unigene1186	837	42.29	3.43	0.83	0.241983	-2.04703	0.00288565	Down	strictosidine synthase family protein	ath:AT2G43410
unigene1188	1301	43.89	31.98	6.2	0.193871	-2.36683	0.000305093	Down	glycosyl hydrolase family 17 protein	ath:AT1G66250
unigene1191	278	53.6	3.34	0.85	0.254491	-1.97431	0.00278468	Down	dehydration-responsive family protein	ath:AT1G26850
unigene1195	935	42.35	61.05	12.76	0.209009	-2.25836	0.000478022	Down	MVA1; MVA1; acetyl-CoA C-acetyltransferase/ hydroxymethylglutaryl-CoA synthase (EC:2.3.3.10); K01641 hydroxymethylglutaryl-CoA synthase [EC:2.3.3.10]	ath:AT4G11820
unigene1197	1405	43.91	2.64	12.17	4.60985	2.20472	0.00421107	Up	AtAGAL1 (Arabidopsis thaliana ALPHA-GALACTOSIDASE 1); alpha-galactosidase/ catalytic/ hydrolase, hydrolyzing O-glycosyl compounds (EC:2.4.1.67); K07407 alpha-galactosidase [EC:3.2.1.22]	ath:AT5G08380
unigene1202	296	63.18	1.58	0.19	0.120253	-3.05585	0.000232936	Down	60S ribosomal protein L4/L1 (RPL4D); K02930 large subunit ribosomal protein L4e	ath:AT5G02870
unigene1215	244	44.26	1.21	0			5.43348e-07	Down
unigene1221	672	42.11	21.3	2.03	0.0953052	-3.3913	1.54856e-06	Down	hypothetical protein	ath:AT3G15900
unigene1234	988	42.81	2.94	0.58	0.197279	-2.34169	0.000864588	Down	NIC1; NIC1 (NICOTINAMIDASE 1); catalytic/ nicotinamidase (EC:3.5.1.19)	ath:AT2G22570
unigene1236	1485	43.23	4.22	0.44	0.104265	-3.26167	1.84772e-05	Down	AGC2-1; AGC2-1 (OXIDATIVE SIGNAL-INDUCIBLE1); kinase	ath:AT3G25250
unigene1243	3286	43.97	22.5	6.62	0.294222	-1.76502	0.00495771	Down	ATPase3; ATPase3; ATPase/ hydrogen-exporting ATPase, phosphorylative mechanism; K01535 H+-transporting ATPase [EC:3.6.3.6]	ath:AT5G57350
unigene1258	1192	37.58	135.82	0			1.98174e-26	Down	receptor-like protein kinase-related	ath:AT3G21910
unigene1265	1650	45.52	30.29	0			5.9289e-20	Down	MEE48; MEE48 (maternal effect embryo arrest 48); catalytic/ cation binding / hydrolase, hydrolyzing O-glycosyl compounds	ath:AT4G14080
unigene1268	1122	42.07	3.27	1.03	0.314985	-1.66665	0.00928489	Down	hypothetical protein	ath:AT3G53670
unigene1270	412	48.79	6.93	33.62	4.85137	2.27839	0.00257029	Up	PCAP1; DREPP plasma membrane polypeptide family protein	ath:AT4G20260
unigene1275	737	47.08	10.71	0.28	0.0261438	-5.25739	1.98965e-10	Down	scpl49; scpl49 (serine carboxypeptidase-like 49); serine-type carboxypeptidase; K13289 cathepsin A (carboxypeptidase C) [EC:3.4.16.5]	ath:AT3G10410
unigene1277	538	35.32	56.41	0			1.24832e-22	Down	hypothetical protein	ath:AT5G48210
unigene1280	1018	42.53	0.28	1.61	5.75	2.52356	0.00324234	Up	BETA-OHASE 1 (BETA-HYDROXYLASE 1); carotene beta-ring hydroxylase; K02294 beta-carotene hydroxylase [EC:1.14.13.-]	ath:AT4G25700
unigene1281	688	48.11	1.58	0.17	0.107595	-3.21632	0.000119357	Down	hypothetical protein	ath:AT5G54540
unigene1289	1034	47.58	61.21	9.59	0.156674	-2.67416	5.75047e-05	Down	FAB1; FAB1 (FATTY ACID BIOSYNTHESIS 1); 3-oxoacyl-[acyl-carrier-protein] synthase/ fatty-acid synthase (EC:2.3.1.41); K09458 3-oxoacyl-[acyl-carrier-protein] synthase II [EC:2.3.1.179]	ath:AT1G74960
unigene1290	3114	43.99	58.41	0			8.87195e-23	Down	subtilase family protein	ath:AT1G20150
unigene1301	1168	41.01	7.69	0			3.82438e-14	Down	hypothetical protein
unigene1302	175	53.14	4.43	0.39	0.0880361	-3.50576	5.99643e-06	Down	GLN1.3; ATGSKB6; copper ion binding / glutamate-ammonia ligase (EC:6.3.1.2); K01915 glutamine synthetase [EC:6.3.1.2]	ath:AT3G17820
unigene1303	1896	44.2	2.87	0.39	0.135889	-2.8795	0.000157466	Down	AtMYB81 (myb domain protein 81); DNA binding / transcription factor; K09422 myb proto-oncogene protein, plant	ath:AT2G26960
unigene1308	905	46.85	5.44	0.09	0.0165441	-5.91754	1.03936e-10	Down	hypothetical protein	ath:AT2G31985
unigene1316	330	43.94	1.34	0.06	0.0447761	-4.48113	8.55173e-06	Down	protein kinase family protein	ath:AT1G66460
unigene1320	2006	44.12	2.19	0.58	0.26484	-1.91681	0.00558508	Down	nodulin family protein	ath:AT2G39210
unigene1327	2304	48.83	14.97	0.89	0.0594522	-4.07213	4.61275e-08	Down	YSL7; YSL7 (YELLOW STRIPE LIKE 7); oligopeptide transporter	ath:AT1G65730
unigene1329	755	40.53	35.04	0			1.40853e-20	Down	ATA1; ATA1 (ARABIDOPSIS TAPETUM 1); binding / catalytic/ oxidoreductase	ath:AT3G42960
unigene1341	2767	45.18	6.58	1.42	0.215805	-2.2122	0.00097959	Down	SNF2 domain-containing protein / helicase domain-containing protein / RING finger domain-containing protein	ath:AT1G05120
unigene1347	1289	36.38	6.21	0.11	0.0177134	-5.81902	2.27284e-10	Down		ath:AT1G76950
unigene1352	2905	44.58	35.85	9.37	0.261367	-1.93585	0.00227528	Down	dehydration-responsive protein-related	ath:AT5G64030
unigene1356	1411	37.14	73.45	0			9.05946e-24	Down	receptor-like protein kinase-related	ath:AT3G21910
unigene1362	587	51.28	1.87	0.31	0.165775	-2.5927	0.000533418	Down	WD-40 repeat family protein; K14005 protein transport protein SEC31	ath:AT3G63460
unigene1364	997	39.92	10.96	0			1.26138e-15	Down	RNS1; RNS1 (RIBONUCLEASE 1); endoribonuclease/ ribonuclease	ath:AT2G02990
unigene1368	1511	45.47	17.54	1.08	0.0615735	-4.02155	6.15758e-08	Down	ABC1 family protein; K08869 aarF domain-containing kinase	ath:AT1G71810
unigene1373	1287	45.69	2.13	0.44	0.206573	-2.27528	0.00230942	Down	CNX3; CNX3 (COFACTOR OF NITRATE REDUCTASE AND XANTHINE DEHYDROGENASE 3); catalytic; K03639 molybdenum cofactor biosynthesis protein	ath:AT1G01290
unigene1377	1513	48.31	1.05	5.65	5.38095	2.42786	0.00215744	Up	kelch repeat-containing F-box family protein	ath:AT1G80440
unigene1384	894	41.06	10.27	0			2.38312e-15	Down	hypothetical protein	ath:AT1G23560
unigene1396	1275	36.08	95.49	0.06	0.000628338	-10.6362	4.34712e-23	Down	receptor-like protein kinase-related	ath:AT3G21910
unigene1402	1129	39.33	0.85	3.94	4.63529	2.21266	0.00619249	Up	xyloglucan:xyloglucosyl transferase, putative / xyloglucan endotransglycosylase, putative / endo-xyloglucan transferase, putative; K08235 xyloglucan:xyloglucosyl transferase [EC:2.4.1.207]	ath:AT2G36870
unigene1406	1763	44.58	0.56	2.61	4.66071	2.22055	0.00629685	Up	BOP1; BOP1 (BLADE ON PETIOLE 1); protein binding	ath:AT3G57130
unigene1411	1429	36.25	14	0			1.17573e-16	Down	carbohydrate transmembrane transporter/ sugar:hydrogen symporter	ath:AT4G04750
unigene1422	976	42.52	8.32	2.11	0.253606	-1.97934	0.00248443	Down	FAB1; FAB1 (FATTY ACID BIOSYNTHESIS 1); 3-oxoacyl-[acyl-carrier-protein] synthase/ fatty-acid synthase (EC:2.3.1.41); K09458 3-oxoacyl-[acyl-carrier-protein] synthase II [EC:2.3.1.179]	ath:AT1G74960
unigene1424	4775	42.72	14.59	4.91	0.336532	-1.57118	0.0092292	Down	MOR1; MOR1 (MICROTUBULE ORGANIZATION 1); microtubule binding	ath:AT2G35630
unigene1425	2014	45.38	17.34	5.92	0.341407	-1.55043	0.00966297	Down	xylulose kinase, putative (EC:2.7.1.17); K00854 xylulokinase [EC:2.7.1.17]	ath:AT5G49650
unigene1427	2823	42.51	2.52	0.52	0.206349	-2.27684	0.0011076	Down	hypothetical protein	ath:AT5G02390
unigene1429	1939	46.67	19.84	0.5	0.0252016	-5.31034	5.13348e-11	Down	hydrolase, alpha/beta fold family protein	ath:AT3G02030
unigene1460	230	33.04	1.67	7.2	4.31138	2.10815	0.00539721	Up
unigene1468	2776	43.52	7.97	1.78	0.223338	-2.1627	0.00117008	Down	ubiquitin-associated (UBA)/TS-N domain-containing protein	ath:AT2G41150
unigene1471	2220	47.88	26.12	8.17	0.312787	-1.67675	0.00711617	Down	hypothetical protein	ath:AT3G05100
unigene1481	1458	44.31	15.99	0.67	0.0419012	-4.57687	3.03161e-09	Down	UGE2; UGE2 (UDP-D-glucose/UDP-D-galactose 4-epimerase 2); UDP-glucose 4-epimerase/ protein dimerization (EC:5.1.3.2); K01784 UDP-glucose 4-epimerase [EC:5.1.3.2]	ath:AT4G23920
unigene1500	1073	42.22	0.45	3.72	8.26667	3.04731	0.000255415	Up
unigene1505	1181	40.08	17.71	5.39	0.304348	-1.71621	0.00626647	Down	hypothetical protein LOC100244435
unigene1523	1411	46.92	24.85	1.89	0.0760563	-3.71679	2.39889e-07	Down	cysteine proteinase, putative; K01376 [EC:3.4.22.-]	ath:AT4G16190
unigene1528	1934	42.24	12.45	2.34	0.187952	-2.41157	0.000292537	Down	hypothetical protein	ath:AT2G23790
unigene1530	1465	36.45	18.38	0			8.19983e-18	Down	LTP12; LTP12 (LIPID TRANSFER PROTEIN 12); lipid binding	ath:AT3G51590
unigene1535	505	40.2	8.74	2.36	0.270023	-1.88885	0.00352087	Down	hypothetical protein; K00128 aldehyde dehydrogenase (NAD+) [EC:1.2.1.3]	ath:AT1G44170
unigene1538	468	50.85	4.29	0.03	0.00699301	-7.15987	9.59619e-11	Down	TAF4B; TAF4B (TBP-ASSOCIATED FACTOR 4B); transcription initiation factor	ath:AT1G27710
unigene1541	4186	44.65	3.07	0.72	0.234528	-2.09217	0.0019608	Down	SDG2; SDG2 (SET DOMAIN-CONTAINING PROTEIN 2)	ath:AT4G15180
unigene1547	4569	42.24	8.61	2.73	0.317073	-1.65711	0.00705896	Down	HYP1; HYP1 (HYPOTHETICAL PROTEIN 1)	ath:AT3G01100
unigene1549	1143	45.93	2.34	0.44	0.188034	-2.41093	0.00133543	Down	TIM50; TIM50	ath:AT1G55900
unigene1552	1532	45.69	26.74	7.89	0.295064	-1.7609	0.0039087	Down	sodium/calcium exchanger family protein / calcium-binding EF hand family protein	ath:AT1G53210
unigene1554	167	50.9	2.72	0.07	0.0257353	-5.28011	1.40018e-08	Down	SAHH2; SAHH2 (S-ADENOSYL-L-HOMOCYSTEINE (SAH) HYDROLASE 2); adenosylhomocysteinase/ binding / catalytic (EC:3.3.1.1); K01251 adenosylhomocysteinase [EC:3.3.1.1]	ath:AT3G23810
unigene1560	2058	48.35	5.03	1.22	0.242545	-2.04368	0.00247416	Down	AVP1; AVP1; ATPase/ hydrogen-translocating pyrophosphatase; K01507 inorganic pyrophosphatase [EC:3.6.1.1]	ath:AT1G15690
unigene1568	311	45.02	2.09	0.5	0.239234	-2.0635	0.00462812	Down	AGL18; AGL18; transcription factor	ath:AT3G57390
unigene1578	1209	52.36	20.47	0.06	0.00293112	-8.41433	1.79865e-16	Down	esterase/lipase/thioesterase family protein	ath:AT5G14980
unigene1591	3010	43.22	13.57	4.53	0.333825	-1.58284	0.00884328	Down	heat shock protein 70, putative / HSP70, putative; K09486 hypoxia up-regulated 1	ath:AT4G16660
unigene1593	1627	52.3	38.8	9.04	0.23299	-2.10166	0.00104537	Down	TCP4; TCP4 (TCP family transcription factor 4); transcription factor	ath:AT3G15030
unigene1599	640	43.28	1.11	0			1.03208e-06	Down	hypothetical protein	ath:AT2G21237
unigene1601	549	34.43	27.19	0.28	0.0102979	-6.60151	2.74091e-14	Down	hypothetical protein	ath:AT5G37730
unigene1619	528	39.58	0.37	2.06	5.56757	2.47705	0.00410872	Up
unigene1630	1577	42.3	48.18	0			6.0011e-22	Down	aspartyl protease family protein	ath:AT2G03200
unigene1632	1712	44.74	2.87	0			3.4684e-10	Down	ATSTP2; ATSTP2 (SUGAR TRANSPORTER 2); carbohydrate transmembrane transporter/ monosaccharide transmembrane transporter/ sugar:hydrogen symporter	ath:AT1G07340
unigene1645	946	44.61	7.09	1.06	0.149506	-2.74172	9.20527e-05	Down	MBF1C; MBF1C (MULTIPROTEIN BRIDGING FACTOR 1C); DNA binding / transcription coactivator/ transcription factor; K03627 putative transcription factor	ath:AT3G24500
unigene1656	1441	52.81	14.97	3.47	0.231797	-2.10907	0.000884356	Down	leucine-rich repeat family protein / extensin family protein	ath:AT3G24480
unigene1670	1657	43.57	51.89	0			2.86265e-22	Down	transferase family protein	ath:AT2G25150
unigene1678	1105	44.34	11.47	0.17	0.0148213	-6.07619	5.22564e-12	Down	FAB1; FAB1 (FATTY ACID BIOSYNTHESIS 1); 3-oxoacyl-[acyl-carrier-protein] synthase/ fatty-acid synthase (EC:2.3.1.41); K09458 3-oxoacyl-[acyl-carrier-protein] synthase II [EC:2.3.1.179]	ath:AT1G74960
unigene1685	1911	49.61	2.57	0.72	0.280156	-1.8357	0.0059872	Down	4-coumarate--CoA ligase family protein / 4-coumaroyl-CoA synthase family protein	ath:AT1G20480
unigene1689	1889	48.81	8.55	1.97	0.230409	-2.11773	0.00137226	Down	hydrolase, acting on ester bonds; K01114 phospholipase C [EC:3.1.4.3]	ath:AT1G07230
unigene1692	2401	43.9	12.03	0.89	0.0739817	-3.75669	3.17413e-07	Down	HMA4; HMA4; cadmium ion transmembrane transporter/ cadmium-transporting ATPase/ zinc ion transmembrane transporter; K01534 Cd2+/Zn2+-exporting ATPase [EC:3.6.3.3 3.6.3.5]	ath:AT2G19110
unigene1693	1210	43.88	14.72	4.45	0.30231	-1.7259	0.00617118	Down	nucleotide binding	ath:AT5G03495
unigene1699	4401	45.74	10.73	3.25	0.302889	-1.72314	0.00684974	Down	actin binding	ath:AT5G58160
unigene1701	2382	43.95	2.64	0.63	0.238636	-2.06711	0.00214481	Down	ATATH6; ATATH6; ATPase, coupled to transmembrane movement of substances / transporter	ath:AT3G47780
unigene1707	1683	43.55	2.19	0.49	0.223744	-2.16008	0.00209416	Down	NTMC2T6.2; hypothetical protein	ath:AT3G14590
unigene1720	2194	43.25	4.03	0			1.63784e-11	Down	proton-dependent oligopeptide transport (POT) family protein	ath:AT4G21680
unigene1736	1607	41.69	13.09	3.42	0.261268	-1.9364	0.00261959	Down	cinnamoyl-CoA reductase-related (EC:1.2.1.44)	ath:AT5G14700
unigene1741	5112	44.99	6.76	2.22	0.328402	-1.60646	0.00912603	Down	ATMRP2; ATMRP2 (ARABIDOPSIS THALIANA MULTIDRUG RESISTANCE-ASSOCIATED PROTEIN 2); ATPase, coupled to transmembrane movement of substances	ath:AT2G34660
unigene1752	1204	44.6	2.46	0.61	0.247967	-2.01178	0.00467607	Down	hypothetical protein	ath:AT4G29960
unigene1757	2546	42.38	4.47	0.89	0.199105	-2.3284	0.000739291	Down	ATPDIL5-3 (PDI-LIKE 5-3); protein disulfide isomerase	ath:AT3G20560
unigene1759	1878	44.2	25.66	0.28	0.0109119	-6.51795	4.78386e-14	Down	CYP703A2 (CYTOCHROME P450, FAMILY 703, SUBFAMILY A, POLYPEPTIDE 2); oxidoreductase, acting on paired donors, with incorporation or reduction of molecular oxygen, NADH or NADPH as one donor, and incorporation of one atom of oxygen / oxygen binding	ath:AT1G01280
unigene1764	1294	44.28	1.65	0.31	0.187879	-2.41213	0.00132588	Down	WRKY41; WRKY41; transcription factor	ath:AT4G11070
unigene1766	2678	48.69	596.17	159.91	0.268229	-1.89846	0.00248631	Down	PHT6; PHT6; carbohydrate transmembrane transporter/ inorganic phosphate transmembrane transporter/ phosphate transmembrane transporter/ sugar:hydrogen symporter; K08176 MFS transporter, PHS family, inorganic phosphate transporter	ath:AT5G43340
unigene1773	176	48.86	1.02	0			1.71836e-06	Down	GLT1; GLT1; glutamate synthase (NADH); K00264 glutamate synthase (NADPH/NADH) [EC:1.4.1.13 1.4.1.14]	ath:AT5G53460
unigene1775	1055	38.39	18.75	0.06	0.0032	-8.28771	4.21735e-16	Down	receptor-like protein kinase-related	ath:AT3G21910
unigene1790	2832	42.48	1.05	5.65	5.38095	2.42786	0.00215744	Up	UBC37; UBC37 (ubiquitin-conjugating enzyme 37); small conjugating protein ligase/ ubiquitin-protein ligase; K13960 ubiquitin-conjugating enzyme E2 T [EC:6.3.2.19]	ath:AT3G24515
unigene1791	1187	44.48	41.37	0.11	0.00265893	-8.55494	2.61112e-18	Down	short-chain dehydrogenase/reductase (SDR) family protein	ath:AT5G65205
unigene1799	1128	45.57	3.87	16.14	4.17054	2.06024	0.00697423	Up	senescence-associated protein-related	ath:AT1G78020
unigene1823	1951	42.54	16.64	0.11	0.00661058	-7.24101	1.95378e-14	Down	FRD3; FRD3 (FERRIC REDUCTASE DEFECTIVE 3); antiporter/ transporter	ath:AT3G08040
unigene1833	1152	40.8	70.99	0.11	0.00154951	-9.33397	1.24079e-20	Down	LBD20; LBD20 (LOB DOMAIN-CONTAINING PROTEIN 20)	ath:AT3G03760
unigene1842	732	41.39	181.01	943.58	5.21286	2.38208	0.00144011	Up	MLP423; MLP423 (MLP-LIKE PROTEIN 423)	ath:AT1G24020
unigene1843	250	51.6	1.58	0			5.90433e-08	Down	elongation factor 1B alpha-subunit 2 (eEF1Balpha2); K03232 elongation factor EF-1 beta subunit	ath:AT5G19510
unigene1846	2033	37.19	54.45	216.62	3.97833	1.99216	0.00813711	Up	hypothetical protein
unigene1847	788	41.75	39.08	156.74	4.01075	2.00387	0.00778554	Up	MT2A; MT2A (METALLOTHIONEIN 2A); copper ion binding	ath:AT3G09390
unigene1855	881	44.04	266.88	0.06			1.53868e-27	Down	GRP17; GRP17 (GLYCINE RICH PROTEIN 17); lipid binding	ath:AT5G07530
unigene1865	664	45.18	1.7	7.01	4.12353	2.04388	0.00861258	Up	LTP5; LTP5 (Lipid transfer protein 5); lipid transporter	ath:AT3G51600
unigene1872	2249	41.22	155.47	0.17	0.00109346	-9.83689	4.05347e-23	Down	glyoxal oxidase-related	ath:AT3G57620
unigene1877	3477	43.77	173.57	55.89	0.322003	-1.63486	0.00627561	Down	TET15; TET15 (TETRASPANIN15)	ath:AT5G57800
unigene1889	2186	42.63	77.78	0			5.12312e-24	Down	sks18; sks18 (SKU5 Similar 18); copper ion binding / pectinesterase (EC:1.10.3.3)	ath:AT1G75790
unigene1890	1402	42.23	0.6	2.76	4.6	2.20163	0.00860166	Up	LBD37; LBD37 (LOB DOMAIN-CONTAINING PROTEIN 37)	ath:AT5G67420
unigene1894	1284	41.2	37.11	2.14	0.0576664	-4.11613	1.83526e-08	Down	embryo-specific protein-related	ath:AT5G62210
unigene1895	772	47.67	18.68	0.17	0.00910064	-6.77982	4.84702e-14	Down	hypothetical protein	ath:AT3G24690
unigene1901	1338	45.59	25.44	7.93	0.311714	-1.68171	0.00554483	Down	ACT11; ACT11 (actin-11); structural constituent of cytoskeleton; K10355 actin, other eukaryote	ath:AT3G12110
unigene1902	1216	40.71	57.39	0.06	0.00104548	-9.90162	6.85969e-21	Down	hypothetical protein	ath:AT5G07571
unigene1911	3003	46.02	3.85	0.95	0.246753	-2.01886	0.00280492	Down	pentatricopeptide (PPR) repeat-containing protein	ath:AT2G42920
unigene1920	1591	42.24	39.28	12.12	0.308554	-1.69641	0.0064276	Down	60S ribosomal protein L9 (RPL90B); K02940 large subunit ribosomal protein L9e	ath:AT1G33120
unigene1923	540	45.56	229.7	5.09	0.0221593	-5.49594	1.6432e-12	Down	ATPRP2; ATPRP2 (PROLINE-RICH PROTEIN 2)	ath:AT2G21140
unigene1926	1186	43	2.18	0.39	0.178899	-2.48278	0.00105723	Down	nucleic acid binding / transcription factor/ zinc ion binding	ath:AT2G28200
unigene1927	2117	43.13	6.29	1.86	0.295707	-1.75776	0.00524992	Down	pathogen-responsive alpha-dioxygenase, putative	ath:AT1G73680
unigene1935	3986	48.77	5.56	1.67	0.30036	-1.73524	0.00736056	Down	GMII; GMII (GOLGI ALPHA-MANNOSIDASE II); alpha-mannosidase; K01231 alpha-mannosidase II [EC:3.2.1.114]	ath:AT5G14950
unigene1938	2108	43.55	3.99	0.95	0.238095	-2.07039	0.00221972	Down	EIL3; EIL3 (ETHYLENE-INSENSITIVE3-LIKE3); DNA binding / transcription factor	ath:AT1G73730
unigene1951	506	43.68	227.73	0.33	0.00144908	-9.43064	1.27281e-22	Down	protease inhibitor/seed storage/lipid transfer protein (LTP) family protein	ath:AT5G52160
unigene1952	221	50.68	2.55	0.39	0.152941	-2.70895	0.000378375	Down	ABC1 family protein; K08869 aarF domain-containing kinase	ath:AT1G79600
unigene1955	2286	45.49	14.07	0.89	0.0632552	-3.98267	8.05468e-08	Down	BXL1; BXL1 (BETA-XYLOSIDASE 1); hydrolase, hydrolyzing O-glycosyl compounds	ath:AT5G49360
unigene1965	700	51	13.72	2.72	0.198251	-2.3346	0.000431927	Down	ASK3; ASK3 (ARABIDOPSIS SKP1-LIKE 3); protein binding / ubiquitin-protein ligase; K03094 S-phase kinase-associated protein 1	ath:AT1G20140
unigene1966	4178	45.93	21.55	0.06	0.00278422	-8.48851	1.08573e-16	Down	PGP11; PGP11 (P-GLYCOPROTEIN 11); ATPase, coupled to transmembrane movement of substances	ath:AT1G02520
unigene1968	1988	42.96	65.54	0.06	0.000915471	-10.0932	1.8341e-21	Down	ACOS5; ACOS5 (ACYL-COA SYNTHETASE 5); 4-coumarate-CoA ligase/ long-chain-fatty-acid-CoA ligase/ medium-chain-fatty-acid-CoA ligase (EC:6.2.1.12); K01904 4-coumarate--CoA ligase [EC:6.2.1.12]	ath:AT1G62940
unigene1990	1355	40.07	43.13	0			1.80129e-21	Down	hydrolase, acting on ester bonds / lipase	ath:AT1G20132
unigene1997	597	35.34	165.37	0.06			1.82699e-25	Down	LCR66; LCR66 (LOW-MOLECULAR-WEIGHT CYSTEINE-RICH 66)	ath:AT1G61070
unigene2003	1069	43.69	14.09	0.33	0.0234209	-5.41606	8.50302e-11	Down	hypothetical protein	ath:AT3G62390
unigene2025	1122	46.35	32.54	0.28	0.00860479	-6.86064	4.74247e-15	Down	GPAT6; GPAT6 (GLYCEROL-3-PHOSPHATE ACYLTRANSFERASE 6); 1-acylglycerol-3-phosphate O-acyltransferase/ acyltransferase (EC:2.3.1.51); K13508 glycerol-3-phosphate acyltransferase [EC:2.3.1.15]	ath:AT2G38110
unigene2028	1794	43.7	5.12	0.17	0.0332031	-4.91254	8.93737e-09	Down	PDR3; PDR3 (PLEIOTROPIC DRUG RESISTANCE 3); ATPase, coupled to transmembrane movement of substances	ath:AT2G29940
unigene2035	903	40.31	9.09	2.67	0.293729	-1.76744	0.00584581	Down
unigene2052	615	39.84	127.24	0			3.80117e-26	Down	hypothetical protein	ath:AT5G48210
unigene2060	927	42.07	34.09	11.18	0.327955	-1.60843	0.00916739	Down	ATHVA22D	ath:AT4G24960
unigene2069	1541	49.19	8.14	2.5	0.307125	-1.7031	0.00753812	Down	hypothetical protein	ath:AT5G18520
unigene2075	1393	47.45	13.42	4.03	0.300298	-1.73553	0.00468377	Down	CPK4; CPK4; calmodulin-dependent protein kinase/ kinase/ protein kinase; K13412 calcium-dependent protein kinase [EC:2.7.11.1]	ath:AT4G09570
unigene2076	7094	43.84	3.99	0.81	0.203008	-2.30039	0.000610941	Down	CHR4; CHR4 (CHROMATIN REMODELING 4); ATP binding / DNA binding / chromatin binding / helicase/ nucleic acid binding / protein binding / zinc ion binding	ath:AT5G44800
unigene2080	720	46.67	65.66	0.06	0.000913798	-10.0958	1.801e-21	Down	glycosyl hydrolase family 17 protein	ath:AT3G23770
unigene2083	1957	42.62	37.34	11.21	0.300214	-1.73594	0.0053883	Down	FAD6; FAD6 (FATTY ACID DESATURASE 6); omega-6 fatty acid desaturase; K10255 omega-6 fatty acid desaturase (delta-12 desaturase) [EC:1.14.19.-]	ath:AT4G30950
unigene2090	1047	50.33	2.18	0.11	0.0504587	-4.30875	1.94978e-06	Down	CSDP1; CSDP1 (cold shock domain protein 1); RNA binding / double-stranded DNA binding / nucleic acid binding / single-stranded DNA binding; K09250 cellular nucleic acid-binding protein	ath:AT4G36020
unigene2095	2779	48.76	4.94	1.46	0.295547	-1.75854	0.00552398	Down	protein binding / zinc ion binding	ath:AT5G04460
unigene2103	1438	46.87	55.76	0			1.40051e-22	Down	chalcone and stilbene synthase family protein	ath:AT1G02050
unigene2105	982	39.61	203.84	0.11	0.000539639	-10.8557	3.42179e-25	Down	hypothetical protein	ath:AT1G30020
unigene2117	979	41.88	4.59	0.67	0.145969	-2.77626	0.000110195	Down	hypothetical protein	ath:AT4G01883
unigene2118	742	40.97	2.09	0.44	0.210526	-2.24793	0.00265988	Down
unigene2121	558	35.48	3.84	18.24	4.75	2.24793	0.00314111	Up	hydrolase, alpha/beta fold family protein	ath:AT1G78210
unigene2124	2483	50.42	3.89	0.99	0.254499	-1.97427	0.00236026	Down	glycosyl hydrolase family 81 protein	ath:AT5G15870
unigene2129	3662	41.45	9.2	2.22	0.241304	-2.05107	0.00173846	Down	aminoadipic semialdehyde synthase, putative (EC:1.5.1.8 1.5.1.10); K14157 alpha-aminoadipic semialdehyde synthase [EC:1.5.1.8 1.5.1.9]
unigene2130	669	37.82	1.44	0.06	0.0416667	-4.58496	5.07388e-06	Down	protein kinase family protein	ath:AT4G04570
unigene2131	1588	45.72	142.49	0.11	0.000771984	-10.3391	1.21537e-23	Down	MEE48; MEE48 (maternal effect embryo arrest 48); catalytic/ cation binding / hydrolase, hydrolyzing O-glycosyl compounds	ath:AT4G14080
unigene2136	824	40.53	6.49	0.06	0.00924499	-6.75711	1.11988e-11	Down	hypothetical protein	ath:AT3G10116
unigene2137	891	52.41	8.01	31.37	3.91635	1.96951	0.00941328	Up	glycine-rich protein	ath:AT1G67870
unigene2141	1363	42.7	4.89	22.69	4.64008	2.21415	0.00275965	Up	epoxide hydrolase, putative	ath:AT3G05600
unigene2142	769	45.77	1.44	0			1.28242e-07	Down	zinc finger protein-related	ath:AT3G62850
unigene2149	231	40.69	0.19	1.56	8.21053	3.03747	0.000985149	Up
unigene2155	1813	48.21	2.11	0.33	0.156398	-2.67671	0.000633856	Down	DME; DME (DEMETER); DNA N-glycosylase/ DNA-(apurinic or apyrimidinic site) lyase	ath:AT5G04560
unigene2162	684	48.39	56.92	0			1.14251e-22	Down	glycosyl hydrolase family 17 protein	ath:AT3G23770
unigene2163	221	45.25	1.32	0.06	0.0454545	-4.45943	9.78617e-06	Down	ATCBR; ATCBR (ARABIDOPSIS THALIANA NADH:CYTOCHROME B5 REDUCTASE 1); cytochrome-b5 reductase; K00326 cytochrome-b5 reductase [EC:1.6.2.2]	ath:AT5G17770
unigene2166	1259	40.91	1.65	7.06	4.27879	2.0972	0.00569327	Up	hypothetical protein	ath:AT4G27900
unigene2167	2432	40.25	15.92	4.06	0.255025	-1.97129	0.00218599	Down	RNA polymerase transcriptional regulation mediator-related	ath:AT3G21350
unigene2170	1498	44.86	48.37	7.28	0.150507	-2.7321	4.38e-05	Down	hypothetical protein	ath:AT3G27570
unigene2171	2779	44.62	374.19	1607.89	4.29699	2.10333	0.00504082	Up	kinesin motor protein-related; K10403 kinesin family member 22	ath:AT5G02370
unigene2174	1310	40.53	5.84	0.28	0.0479452	-4.38247	4.78762e-08	Down	UbiE/COQ5 methyltransferase family protein	ath:AT1G69523
unigene2184	679	39.32	99.71	22.61	0.226758	-2.14078	0.00082809	Down	COR15B; COR15B (COLD REGULATED 15B)	ath:AT2G42530
unigene2201	781	39.44	5.99	27.81	4.64274	2.21498	0.00345373	Up	MT3; MT3 (METALLOTHIONEIN 3); copper ion binding	ath:AT3G15353
unigene2212	713	37.17	31.15	117.59	3.77496	1.91646	0.00896687	Up	ATA27; ATA27; catalytic/ cation binding / hydrolase, hydrolyzing O-glycosyl compounds	ath:AT1G75940
unigene2214	335	48.06	15.78	0.06	0.00380228	-8.03892	2.28189e-15	Down	hypothetical protein	ath:AT1G24600
unigene2216	3600	42.33	15.79	5.22	0.330589	-1.59689	0.00816952	Down	AML1; AML1 (ARABIDOPSIS MEI2-LIKE PROTEIN 1); RNA binding / protein binding	ath:AT5G61960
unigene2231	542	40.96	1.92	0.11	0.0572917	-4.12553	5.39512e-06	Down	GDSL-motif lipase/hydrolase family protein	ath:AT1G74460
unigene2237	1210	40.58	17.01	5.17	0.303939	-1.71815	0.00628295	Down	mitochondrial import inner membrane translocase subunit Tim17/Tim22/Tim23 family protein	ath:AT5G24650
unigene2238	1553	37.35	61.65	0.11	0.00178427	-9.13045	5.04136e-20	Down	hypothetical protein	ath:AT5G24790
unigene2239	1493	40.79	39.31	0			4.52354e-21	Down	PAP14; PAP14 (PURPLE ACID PHOSPHATASE 14); acid phosphatase/ protein serine/threonine phosphatase	ath:AT2G46880
unigene2242	1564	46.42	35.74	137.91	3.8587	1.94812	0.00980652	Up	RD22; RD22; nutrient reservoir	ath:AT5G25610
unigene2244	671	39.49	11.98	0			5.36403e-16	Down	peroxidase, putative; K00430 peroxidase [EC:1.11.1.7]	ath:AT1G44970
unigene2250	244	50.82	1.07	0.03	0.0280374	-5.1565	1.13841e-05	Down	60S acidic ribosomal protein P0 (RPP0C); K02941 large subunit ribosomal protein LP0	ath:AT3G11250
unigene2259	1569	41.17	1.3	0			2.97358e-07	Down	F-box family protein	ath:AT4G38870
unigene2265	203	47.78	2.44	0.58	0.237705	-2.07276	0.00278848	Down	aconitate hydratase 1 (EC:4.2.1.3); K01681 aconitate hydratase 1 [EC:4.2.1.3]
unigene2267	706	35.98	7.79	0.22	0.0282413	-5.14605	9.66959e-10	Down	FAB1; FAB1 (FATTY ACID BIOSYNTHESIS 1); 3-oxoacyl-[acyl-carrier-protein] synthase/ fatty-acid synthase (EC:2.3.1.41); K09458 3-oxoacyl-[acyl-carrier-protein] synthase II [EC:2.3.1.179]	ath:AT1G74960
unigene2273	3100	38.39	24.24	2.95	0.1217	-3.0386	9.71812e-06	Down	KCS12; KCS12 (3-KETOACYL-COA SYNTHASE 12); acyltransferase/ catalytic/ transferase, transferring acyl groups other than amino-acyl groups	ath:AT2G28630
unigene2278	337	34.72	10.03	2.53	0.252243	-1.98711	0.0016675	Down	UDP-glucose 6-dehydrogenase, putative (EC:1.1.1.22); K00012 UDPglucose 6-dehydrogenase [EC:1.1.1.22]	ath:AT5G15490
unigene2279	868	42.86	0.4	2.04	5.1	2.3505	0.00542137	Up	KRP4; KRP4; cyclin binding / cyclin-dependent protein kinase inhibitor	ath:AT2G32710
unigene2282	2542	44.69	6.47	0			2.00011e-13	Down	BGAL7; BGAL7 (beta-galactosidase 7); beta-galactosidase	ath:AT5G20710
unigene2298	1726	43.05	45.66	12.21	0.267411	-1.90287	0.00259787	Down	proline-rich family protein	ath:AT5G45350
unigene2304	1073	50.51	2.44	0.72	0.295082	-1.76081	0.00774696	Down	ORC1B; ORC1B (ORIGIN OF REPLICATION COMPLEX 1B); DNA binding / double-stranded methylated DNA binding / protein binding; K02603 origin recognition complex subunit 1	ath:AT4G12620
unigene2309	971	37.59	21.35	0			1.8703e-18	Down	hypothetical protein	ath:AT1G47980
unigene2318	1525	46.95	8.88	0.56	0.0630631	-3.98706	1.62587e-07	Down	hypothetical protein	ath:AT5G64870
unigene2340	1519	36.47	19.03	1.39	0.0730426	-3.77512	2.00396e-07	Down	ARR16; ARR16 (ARABIDOPSIS RESPONSE REGULATOR 16); transcription regulator/ two-component response regulator; K14492 two-component response regulator ARR-A family	ath:AT2G40670
unigene2342	267	43.82	2.27	0.61	0.268722	-1.89581	0.00710814	Down	emb2734 (embryo defective 2734); binding / lyase	ath:AT5G19820
unigene2349	243	32.1	1.55	0.09	0.0580645	-4.1062	5.32776e-06	Down
unigene2353	718	44.15	0.45	2.64	5.86667	2.55254	0.0025923	Up	UGD1; UGD1 (UDP-GLUCOSE DEHYDROGENASE 1); NAD or NADH binding / UDP-glucose 6-dehydrogenase/ binding / catalytic/ coenzyme binding / oxidoreductase/ oxidoreductase, acting on the CH-OH group of donors, NAD or NADP as acceptor (EC:1.1.1.22); K00012 UDPglucose 6-dehydrogenase [EC:1.1.1.22]	ath:AT1G26570
unigene2362	651	40.09	3.57	0.22	0.0616246	-4.02035	8.84113e-07	Down	PGIP2; PGIP2 (POLYGALACTURONASE INHIBITING PROTEIN 2); protein binding	ath:AT1G54120
unigene2366	2893	42.45	35.3	11.71	0.331728	-1.59193	0.00982458	Down	hypothetical protein	ath:AT5G51830
unigene2372	868	39.06	2.57	10.35	4.02724	2.00979	0.00914312	Up	integral membrane family protein	ath:AT4G25830
unigene2375	1960	44.69	19.91	0.5	0.025113	-5.31542	4.96075e-11	Down	hypothetical protein	ath:AT1G29760
unigene2382	496	44.96	3.29	0.58	0.176292	-2.50396	0.0003969	Down	CYP51G1 (CYTOCHROME P450 51G1); oxygen binding / sterol 14-demethylase; K05917 cytochrome P450, family 51 (sterol 14-demethylase) [EC:1.14.13.70]	ath:AT1G11680
unigene2383	287	44.25	1.3	0.04	0.0307692	-5.02237	1.42078e-06	Down	XIC; XIC; motor/ protein binding	ath:AT1G08730
unigene2392	663	37.25	5.12	0.67	0.130859	-2.93391	4.85372e-05	Down	NST-K1; NST-K1 (NUCLEOTIDE SUGAR TRANSPORTER-KT 1); nucleotide-sugar transmembrane transporter	ath:AT4G39390
unigene2396	727	33.56	7.28	34.74	4.77198	2.25459	0.00285124	Up	hypothetical protein	ath:AT5G14410
unigene2400	4251	46.34	18.36	6.23	0.339325	-1.55926	0.0094197	Down	VCS; VCS (VARICOSE); nucleotide binding / protein homodimerization; K12616 enhancer of mRNA-decapping protein 4	ath:AT3G13300
unigene2403	3354	39.18	28.6	0.06	0.0020979	-8.89684	6.73443e-18	Down	ATPUP6; ATPUP6; purine transmembrane transporter	ath:AT4G18190
unigene2408	1071	43.32	2.29	0			2.4786e-09	Down	RNA binding / nucleic acid binding / nucleotide binding	ath:AT5G41690
unigene2414	4623	41.27	13.16	2.11	0.160334	-2.64084	9.94875e-05	Down	patched family protein; K12385 Niemann-Pick C1 protein	ath:AT1G42470
unigene2421	2233	51.28	6.3	0			2.56829e-13	Down	CAT6; CAT6 (CATIONIC AMINO ACID TRANSPORTER 6); amino acid transmembrane transporter/ basic amino acid transmembrane transporter/ cationic amino acid transmembrane transporter	ath:AT5G04770
unigene2429	2046	45.11	0.93	4.78	5.13978	2.36171	0.00227667	Up	(1-4)-beta-mannan endohydrolase, putative	ath:AT5G66460
unigene2435	645	38.91	10.73	49.55	4.61789	2.20723	0.00266963	Up	trypsin inhibitor, putative	ath:AT2G43550
unigene2437	1675	43.34	19.45	0.39	0.0200514	-5.64015	1.09894e-11	Down	tRNA synthetase class I (W and Y) family protein (EC:6.1.1.2); K01867 tryptophanyl-tRNA synthetase [EC:6.1.1.2]	ath:AT3G04600
unigene2438	985	43.65	29.78	0.22	0.00738751	-7.0807	8.66545e-16	Down	ATMYB99 (MYB DOMAIN PROTEIN 99); DNA binding / transcription factor; K09422 myb proto-oncogene protein, plant	ath:AT5G62320
unigene2439	1239	40.6	2.27	10.84	4.77533	2.2556	0.00261795	Up	hypothetical protein	ath:AT3G15810
unigene2440	784	40.94	2.94	0.83	0.282313	-1.82463	0.00753993	Down	PRLI-interacting factor K	ath:AT4G15420
unigene2459	1419	35.02	38.61	0			5.36881e-21	Down	LBD2; LBD2 (LOB DOMAIN-CONTAINING PROTEIN 2)	ath:AT1G06280
unigene2460	2044	50.54	10.27	39.62	3.85784	1.94779	0.00820582	Up	glycoside hydrolase family 28 protein / polygalacturonase (pectinase) family protein	ath:AT3G61490
unigene2462	475	47.16	17.88	2.94	0.16443	-2.60446	7.41808e-05	Down	PMDH1; PMDH1 (PEROXISOMAL NAD-MALATE DEHYDROGENASE 1); L-malate dehydrogenase/ binding / catalytic/ malate dehydrogenase/ oxidoreductase/ oxidoreductase, acting on the CH-OH group of donors, NAD or NADP as acceptor (EC:1.1.1.37); K00026 malate dehydrogenase [EC:1.1.1.37]	ath:AT2G22780
unigene2471	367	47.68	0.25	1.61	6.44	2.68706	0.00325962	Up	CIPK4; CIPK4 (CBL-interacting protein kinase 4); ATP binding / kinase/ protein kinase/ protein serine/threonine kinase	ath:AT4G14580
unigene2476	742	40.84	21.81	0			1.51855e-18	Down	tapetum-specific protein-related	ath:AT4G20420
unigene2477	232	55.6	1.78	0.39	0.219101	-2.19033	0.00386245	Down
unigene2480	2721	42.93	24.71	2.31	0.0934844	-3.41913	1.18852e-06	Down	MAP1D; MAP1D (METHIONINE AMINOPEPTIDASE 1D); aminopeptidase/ metalloexopeptidase; K01265 methionyl aminopeptidase [EC:3.4.11.18]	ath:AT4G37040
unigene2490	1664	41.53	1.48	0.06	0.0405405	-4.62449	3.94671e-06	Down	ASL1; ASL1	ath:AT5G66870
unigene2491	1534	46.54	10.05	3.23	0.321393	-1.63759	0.00747227	Down	ASP3; ASP3 (ASPARTATE AMINOTRANSFERASE 3); L-aspartate:2-oxoglutarate aminotransferase (EC:2.6.1.1); K00813 aspartate aminotransferase [EC:2.6.1.1]	ath:AT5G11520
unigene2492	517	44.29	4.02	17.14	4.26368	2.0921	0.00606781	Up	hypothetical protein	ath:AT3G47070
unigene2494	1840	40.05	1.12	4.91	4.38393	2.13222	0.00725526	Up	TSA1; TSA1 (TSK-ASSOCIATING PROTEIN 1); calcium ion binding / protein binding	ath:AT1G52410
unigene2497	1707	38.84	8.76	0			1.11129e-14	Down	basic helix-loop-helix (bHLH) family protein	ath:AT2G31210
unigene2498	893	38.07	2.55	0.17	0.0666667	-3.90689	3.34433e-06	Down	hypothetical protein	ath:AT3G18150
unigene2503	1323	44.52	22.55	0			1.09077e-18	Down	hypothetical protein	ath:AT1G28695
unigene2504	2708	45.38	33.58	1.42	0.0422871	-4.56364	1.40431e-09	Down	haloacid dehalogenase-like hydrolase family protein	ath:AT1G79790
unigene2514	794	32.87	13.28	1.11	0.0835843	-3.58062	8.44004e-07	Down	ATGPX2; ATGPX2 (GLUTATHIONE PEROXIDASE 2); glutathione peroxidase (EC:1.11.1.9); K00432 glutathione peroxidase [EC:1.11.1.9]	ath:AT2G31570
unigene2517	992	37.4	8.53	2.67	0.313013	-1.67571	0.0085133	Down	AtATG8e; microtubule binding	ath:AT2G45170
unigene2529	1026	41.62	9.92	2.03	0.204637	-2.28886	0.000589957	Down	phosphatase	ath:AT1G73010
unigene2530	735	34.29	0.28	1.95	6.96429	2.79998	0.000953685	Up	SFP2; SFP2; carbohydrate transmembrane transporter/ sugar:hydrogen symporter	ath:AT5G27360
unigene2545	236	46.19	4.32	0.04	0.00925926	-6.75489	3.95777e-11	Down	SHD; SHD (SHEPHERD); ATP binding / unfolded protein binding	ath:AT4G24190
unigene2555	241	43.15	1.75	0			1.31916e-08	Down		ath:AT5G09550
unigene2560	1386	47.33	4.87	0.95	0.195072	-2.35792	0.000600033	Down	glycosyl hydrolase family 10 protein	ath:AT4G38650
unigene2565	1738	45.4	18.41	1.48	0.0803911	-3.63682	2.92764e-07	Down	diacylglycerol kinase, putative	ath:AT2G20900
unigene2568	2411	43.55	19.91	0			3.72124e-18	Down	Os12g0535600	ath:AT1G55560
unigene2570	266	52.63	1.02	0			1.71836e-06	Down	CPN60A; CPN60A (CHAPERONIN-60ALPHA); ATP binding / protein binding	ath:AT2G28000
unigene2576	909	37.18	1.47	6.95	4.72789	2.2412	0.00406321	Up	senescence-associated protein-related	ath:AT4G17670
unigene2577	2006	43.82	1.99	0.17	0.0854271	-3.54916	2.23754e-05	Down	hAT dimerisation domain-containing protein	ath:AT3G13020
unigene2589	643	38.88	1.14	7.51	6.58772	2.71978	0.000391836	Up	hypothetical protein	ath:AT5G39240
unigene2604	1216	46.13	10.38	0.06	0.00578035	-7.43463	1.29468e-13	Down	cupin family protein	ath:AT2G28680
unigene2616	1197	38.68	0.77	3.41	4.42857	2.14684	0.00820523	Up	short-chain dehydrogenase/reductase (SDR) family protein	ath:AT3G61220
unigene2621	286	34.27	1.02	0			1.71836e-06	Down
unigene2627	1227	40.59	6.21	0.33	0.0531401	-4.23406	1.4401e-07	Down	haloacid dehalogenase-like hydrolase family protein	ath:AT5G02230
unigene2639	941	47.4	2.89	0.69	0.238754	-2.0664	0.00233947	Down	NADH-ubiquinone oxidoreductase 20 kDa subunit, mitochondrial; K03940 NADH dehydrogenase (ubiquinone) Fe-S protein 7 [EC:1.6.5.3 1.6.99.3]	ath:AT5G11770
unigene2650	2506	48.28	43.43	13.29	0.30601	-1.70835	0.00601682	Down	ADC2; ADC2 (ARGININE DECARBOXYLASE 2); arginine decarboxylase (EC:4.1.1.19); K01583 arginine decarboxylase [EC:4.1.1.19]	ath:AT4G34710
unigene2656	911	45.44	5.24	0.17	0.0324427	-4.94596	7.26609e-09	Down	basic helix-loop-helix (bHLH) family protein	ath:AT2G31220
unigene2661	197	44.67	5.26	0			1.39258e-12	Down	ABC transporter family protein	ath:AT3G13220
unigene2663	2181	38.19	0.6	3.78	6.3	2.65535	0.0009399	Up	ATH1; ATH1 (ARABIDOPSIS THALIANA HOMEOBOX GENE 1); DNA binding / sequence-specific DNA binding / transcription factor	ath:AT4G32980
unigene2673	701	39.23	8.51	0.67	0.0787309	-3.66693	8.0009e-07	Down	ATNADP-ME3 (NADP-malic enzyme 3); malate dehydrogenase (oxaloacetate-decarboxylating) (NADP+)/ malic enzyme/ oxidoreductase, acting on NADH or NADPH, NAD or NADP as acceptor; K00029 malate dehydrogenase (oxaloacetate-decarboxylating)(NADP+) [EC:1.1.1.40]	ath:AT5G25880
unigene2684	1663	41.01	21.43	0.85	0.039664	-4.65603	7.9293e-10	Down	PRF4; PRF4 (PROFILIN 4); actin binding	ath:AT2G36890
unigene2696	3287	46.33	38.47	12.4	0.322329	-1.63339	0.00828228	Down	tudor domain-containing protein / nuclease family protein	ath:AT5G07350
unigene2704	997	49.05	180.08	873.84	4.85251	2.27873	0.00232085	Up	cell wall protein precursor, putative	ath:AT2G20870
unigene2705	891	39.51	1.16	4.84	4.17241	2.06088	0.00786335	Up	AESP; AESP (ARABIDOPSIS HOMOLOG OF SEPARASE); peptidase; K02365 separase [EC:3.4.22.49]	ath:AT4G22970
unigene2713	1077	37.42	96.83	0			5.78111e-25	Down	EXL4; EXL4; acyltransferase/ carboxylesterase/ lipase	ath:AT1G75910
unigene2717	842	41.09	2.97	0.81	0.272727	-1.87447	0.00412167	Down	aromatic-rich family protein	ath:AT4G17650
unigene2720	2920	48.01	7.08	2.06	0.29096	-1.78111	0.00454589	Down	RSW3; RSW3 (RADIAL SWELLING 3); glucosidase/ hydrolase, hydrolyzing O-glycosyl compounds; K05546 alpha 1,3-glucosidase [EC:3.2.1.84]	ath:AT5G63840
unigene2721	518	45.75	2.74	0.09	0.0328467	-4.92811	4.95107e-08	Down	calcium ion binding; K13448 calcium-binding protein CML	ath:AT4G26470
unigene2732	573	40.66	1.11	4.75	4.27928	2.09737	0.0068911	Up	RALFL27 (ralf-like 27); signal transducer	ath:AT3G29780
unigene2748	1346	49.7	15.41	4.62	0.299805	-1.7379	0.00574777	Down	sarcosine oxidase family protein	ath:AT2G24580
unigene2751	1886	44.01	4.54	0.22	0.0484581	-4.36712	1.17981e-07	Down	zinc knuckle (CCHC-type) family protein	ath:AT3G62330
unigene2757	158	45.57	1.67	0.06	0.0359281	-4.79874	1.53159e-06	Down	nodulin MtN21 family protein	ath:AT5G13670
unigene2758	2890	46.99	13.44	60.06	4.46875	2.15987	0.00326324	Up	LOX2; LOX2 (LIPOXYGENASE 2); lipoxygenase; K00454 lipoxygenase [EC:1.13.11.12]	ath:AT3G45140
unigene2760	2093	43.81	5.49	1.33	0.242259	-2.04538	0.00231444	Down	SQE2; SQE2 (squalene epoxidase 2); FAD binding / oxidoreductase/ squalene monooxygenase; K00511 squalene monooxygenase [EC:1.14.99.7]	ath:AT2G22830
unigene2768	1532	48.3	6.78	27.88	4.11209	2.03987	0.00723628	Up	ERD5; ERD5 (EARLY RESPONSIVE TO DEHYDRATION 5); proline dehydrogenase (EC:1.5.99.8); K00318 proline dehydrogenase [EC:1.5.99.8]	ath:AT3G30775
unigene2769	2662	43.54	2.62	10.12	3.8626	1.94957	0.00958227	Up	AtSIP2; AtSIP2 (Arabidopsis thaliana seed imbibition 2); hydrolase, hydrolyzing O-glycosyl compounds	ath:AT3G57520
unigene2784	1741	44.23	9.46	2.39	0.252643	-1.98483	0.00226895	Down	hypothetical protein	ath:AT1G26090
unigene2790	691	38.35	3.34	0			9.2478e-11	Down
unigene2791	827	46.43	33.79	9.01	0.266647	-1.907	0.0025773	Down	ALDH2B4 (ALDEHYDE DEHYDROGENASE 2B4); 3-chloroallyl aldehyde dehydrogenase/ ATP binding / aldehyde dehydrogenase (NAD) (EC:1.2.1.3); K00128 aldehyde dehydrogenase (NAD+) [EC:1.2.1.3]	ath:AT3G48000
unigene2796	326	33.74	8.62	0			1.26936e-14	Down
unigene2801	415	40.72	20.37	0			2.97737e-18	Down	hypothetical protein	ath:AT4G28397
unigene2802	611	44.84	17.58	100.78	5.73265	2.5192	0.000780003	Up	AGAP011901-PA
unigene2807	795	40.75	2.29	0.06	0.0262009	-5.25424	1.16525e-07	Down	hypothetical protein	ath:AT1G23560
unigene2819	804	38.81	7.25	2.28	0.314483	-1.66895	0.00882192	Down	TT5; TT5 (TRANSPARENT TESTA 5); chalcone isomerase (EC:5.5.1.6); K01859 chalcone isomerase [EC:5.5.1.6]	ath:AT3G55120
unigene2828	1388	51.51	3.57	0.95	0.266106	-1.90992	0.00454684	Down	VEP1; VEP1 (VEIN PATTERNING 1); binding / catalytic	ath:AT4G24220
unigene2831	1566	42.98	6.26	1.56	0.249201	-2.00462	0.00240871	Down	CBL; CBL (cystathionine beta-lyase); cystathionine beta-lyase (EC:4.4.1.8); K01760 cystathionine beta-lyase [EC:4.4.1.8]	ath:AT3G57050
unigene2841	1534	46.15	6.53	1.88	0.287902	-1.79635	0.00440957	Down	TFIIS; TFIIS (TRANSCRIPT ELONGATION FACTOR IIS); DNA binding / RNA polymerase II transcription elongation factor/ transcription factor; K03145 transcription elongation factor S-II	ath:AT2G38560
unigene2844	1080	41.67	36.76	0.14	0.00380849	-8.03657	2.48916e-17	Down	XTH3; XTH3 (XYLOGLUCAN ENDOTRANSGLUCOSYLASE/HYDROLASE 3); hydrolase, acting on glycosyl bonds / xyloglucan:xyloglucosyl transferase; K08235 xyloglucan:xyloglucosyl transferase [EC:2.4.1.207]	ath:AT3G25050
unigene2845	1305	39.46	2.39	9.55	3.99582	1.99849	0.00988333	Up	hypothetical protein	ath:AT3G12320
unigene2848	1511	48.71	9.57	3	0.31348	-1.67356	0.00825442	Down	kelch repeat-containing F-box family protein	ath:AT1G23390
unigene2898	1156	42.39	0.72	4.03	5.59722	2.48471	0.00177017	Up	hypothetical protein	ath:AT1G70950
unigene2899	205	35.61	2.5	0.72	0.288	-1.79586	0.00937397	Down
unigene2911	2453	42.93	9.76	2.78	0.284836	-1.8118	0.00475206	Down	ATMHX; ATMHX (ARABIDOPSIS THALIANA MAGNESIUM/PROTON EXCHANGER); calcium:sodium antiporter/ cation:cation antiporter	ath:AT2G47600
unigene2915	889	39.48	2.69	15.33	5.69888	2.51068	0.00103595	Up	integral membrane family protein	ath:AT4G15630
unigene2925	1505	46.58	14.94	4.95	0.331325	-1.59368	0.00850894	Down	AVP1; AVP1; ATPase/ hydrogen-translocating pyrophosphatase; K01507 inorganic pyrophosphatase [EC:3.6.1.1]	ath:AT1G15690
unigene2926	333	44.44	4.24	0.95	0.224057	-2.15806	0.00151894	Down	hypoxia-responsive family protein	ath:AT5G27760
unigene2931	600	44	46.28	14.24	0.307692	-1.70044	0.00617859	Down	BIP1; BIP1; ATP binding; K09490 heat shock 70kDa protein 5	ath:AT5G28540
unigene2936	2000	47.85	2.71	0.06	0.0221402	-5.49719	2.91593e-08	Down	PAB5; PAB5 (POLY(A)-BINDING PROTEIN 5); RNA binding / poly(A) binding / translation initiation factor	ath:AT1G71770
unigene2945	2443	41.55	36.32	0			9.88769e-21	Down	ABC transporter family protein	ath:AT4G27420
unigene2949	1567	39.69	77.55	25.57	0.329723	-1.60067	0.00733378	Down	reticulon family protein (RTNLB3)	ath:AT1G64090
unigene2958	2099	42.69	7.37	1.67	0.226594	-2.14182	0.0012156	Down	CAT4; CAT4 (CATIONIC AMINO ACID TRANSPORTER 4); cationic amino acid transmembrane transporter	ath:AT3G03720
unigene2960	828	35.51	12.19	0.06	0.00492207	-7.66652	2.77309e-14	Down	3-beta-hydroxy-delta5-steroid dehydrogenase/ binding / catalytic/ cinnamoyl-CoA reductase	ath:AT1G76470
unigene2963	1987	45.5	6.26	0			2.7617e-13	Down	PTR5; PTR5 (PEPTIDE TRANSPORTER 5); dipeptide transporter/ transporter	ath:AT5G01180
unigene2974	3968	43.78	12.25	3.76	0.306939	-1.70398	0.00554196	Down	phosphoinositide binding	ath:AT1G48090
unigene2976	725	41.1	15.19	5.04	0.331797	-1.59163	0.00838037	Down	DNA-binding family protein	ath:AT4G17950
unigene2983	1203	43.06	31.38	0			4.19062e-20	Down	SAG12; SAG12 (SENESCENCE-ASSOCIATED GENE 12); cysteine-type peptidase	ath:AT5G45890
unigene2988	1629	41.87	5.26	0			1.39258e-12	Down
unigene3003	2356	47.96	2.89	0.58	0.200692	-2.31694	0.000956872	Down	protein kinase family protein	ath:AT1G71410
unigene3014	1208	43.96	1.6	0.11	0.06875	-3.8625	2.08449e-05	Down	ATCUL1; ATCUL1 (ARABIDOPSIS THALIANA CULLIN 1); protein binding	ath:AT4G02570
unigene3015	1024	35.25	15.74	0			3.76173e-17	Down	PEX12; PEX12; protein binding / zinc ion binding; K13345 peroxin-12	ath:AT3G04460
unigene3016	663	32.58	1.37	6.34	4.62774	2.21031	0.00500569	Up	PEN2; PEN2 (PENETRATION 2); hydrolase, hydrolyzing O-glycosyl compounds / thioglucosidase; K01237 myrosinase [EC:3.2.1.147]	ath:AT2G44490
unigene3017	1944	42.95	20.7	5.51	0.266184	-1.90951	0.00212809	Down	hypothetical protein	ath:AT4G02880
unigene3018	1022	45.6	0.45	2.2	4.88889	2.28951	0.00755469	Up	cysteine proteinase, putative; K01376 [EC:3.4.22.-]	ath:AT3G49340
unigene3019	1738	40.68	3.67	0.81	0.220708	-2.17979	0.00109854	Down	AGL30; DNA binding / transcription factor	ath:AT2G03060
unigene3032	1932	42.49	17.43	4.03	0.231211	-2.11272	0.00114205	Down	SCPL34; SCPL34; serine-type carboxypeptidase	ath:AT5G23210
unigene3036	365	36.71	2.92	0			2.99224e-10	Down
unigene3045	1746	44.16	10.89	0			1.34471e-15	Down	sks15; sks15 (SKU5 Similar 15); copper ion binding / oxidoreductase	ath:AT4G37160
unigene3056	3001	44.62	13.47	4.37	0.324425	-1.62404	0.00943348	Down	MP; MP (MONOPTEROS); transcription factor; K14486 auxin response factor	ath:AT1G19850
unigene3064	1416	38.28	4.7	1.45	0.308511	-1.69661	0.00904659	Down	phospholipase C/ phosphoric diester hydrolase	ath:AT1G49740
unigene3069	4361	42.95	7.14	0.06	0.00840336	-6.89482	4.57398e-12	Down	PDR1; PDR1; ATPase, coupled to transmembrane movement of substances	ath:AT3G16340
unigene3073	2187	46.68	37.31	7.51	0.201287	-2.31268	0.000379874	Down	SPDS3; SPDS3 (SPERMIDINE SYNTHASE 3); spermidine synthase/ spermine synthase (EC:2.5.1.16); K00797 spermidine synthase [EC:2.5.1.16]	ath:AT5G53120
unigene3074	287	43.21	0.25	1.73	6.92	2.79077	0.00225458	Up	emp24/gp25L/p24 family protein	ath:AT3G07680
unigene3079	903	42.64	23.78	0			6.47449e-19	Down	PAP6; PAP6 (PURPLE ACID PHOSPHATASE 6); acid phosphatase/ protein serine/threonine phosphatase	ath:AT1G56360
unigene3087	685	39.85	8.07	2.06	0.255266	-1.96992	0.0026158	Down	zinc finger (C3HC4-type RING finger) family protein	ath:AT2G45530
unigene3091	1309	39.95	12.47	0			3.58988e-16	Down	glycerophosphoryl diester phosphodiesterase family protein; K01126 glycerophosphoryl diester phosphodiesterase [EC:3.1.4.46]	ath:AT5G08030
unigene3100	1275	40.24	5.34	28.75	5.3839	2.42865	0.00130917	Up	BGAL8; BGAL8 (beta-galactosidase 8); beta-galactosidase/ catalytic/ cation binding / sugar binding	ath:AT2G28470
unigene3101	2752	45.64	20.12	0.78	0.0387674	-4.68901	1.15456e-09	Down	BXL1; BXL1 (BETA-XYLOSIDASE 1); hydrolase, hydrolyzing O-glycosyl compounds	ath:AT5G49360
unigene3109	968	42.05	4.13	0			1.31853e-11	Down	F-box family protein	ath:AT2G14710
unigene3116	256	48.05	1.1	0			6.35441e-07	Down	villin, putative; K05768 gelsolin	ath:AT5G57320
unigene3120	1204	39.7	3.96	0			1.93318e-11	Down	myb family transcription factor; K09422 myb proto-oncogene protein, plant	ath:AT1G18960
unigene3129	1990	42.51	3.85	0.33	0.0857143	-3.54432	7.72641e-06	Down	zinc finger (C3HC4-type RING finger) family protein	ath:AT4G30400
unigene3154	1617	52.32	14.67	4.57	0.31152	-1.6826	0.00591313	Down	4CL1; 4CL1 (4-COUMARATE:COA LIGASE 1); 4-coumarate-CoA ligase (EC:6.2.1.12); K01904 4-coumarate--CoA ligase [EC:6.2.1.12]	ath:AT1G51680
unigene3160	2751	50.2	52.66	9.31	0.176795	-2.49985	0.000146469	Down	PAL4; PAL4 (Phenylalanine ammonia-lyase 4); ammonia ligase/ ammonia-lyase/ catalytic (EC:4.3.1.5 4.3.1.24); K10775 phenylalanine ammonia-lyase [EC:4.3.1.24]	ath:AT3G10340
unigene3167	1760	50.62	26.71	8.78	0.328716	-1.60509	0.00753142	Down	HCT; HCT (HYDROXYCINNAMOYL-COA SHIKIMATE/QUINATE HYDROXYCINNAMOYL TRANSFERASE); quinate O-hydroxycinnamoyltransferase/ shikimate O-hydroxycinnamoyltransferase/ transferase (EC:2.3.1.133); K13065 shikimate O-hydroxycinnamoyltransferase [EC:2.3.1.133]	ath:AT5G48930
unigene3168	601	53.58	7.63	0			4.18494e-14	Down	hypothetical protein	ath:AT1G44191
unigene3169	2470	46.48	22.39	2	0.0893256	-3.48478	9.15308e-07	Down	AO; AO (L-ASPARTATE OXIDASE); L-aspartate oxidase/ electron carrier/ oxidoreductase; K00278 L-aspartate oxidase [EC:1.4.3.16]	ath:AT5G14760
unigene3173	1111	42.57	2.92	0.83	0.284247	-1.81479	0.00753993	Down	hypothetical protein	ath:AT5G24600
unigene3176	1629	40.58	9.3	0.04	0.00430108	-7.86109	2.81685e-14	Down	zinc finger (C2H2 type) family protein	ath:AT1G26610
unigene3177	3093	45.3	4.08	1.25	0.306373	-1.70664	0.00978893	Down	leucine-rich repeat transmembrane protein kinase, putative	ath:AT5G58300
unigene3192	2494	46.99	8.08	0.76	0.0940594	-3.41028	2.17446e-06	Down	ACT domain-containing protein	ath:AT5G25320
unigene3196	1513	39.59	39.08	0.17	0.00435005	-7.84475	3.57984e-17	Down	hypothetical protein	ath:AT1G02475
unigene3200	646	44.89	17.85	4.06	0.227451	-2.13637	0.00101866	Down	ACAT2; ACAT2 (ACETOACETYL-COA THIOLASE 2); acetyl-CoA C-acetyltransferase/ catalytic (EC:2.3.1.9); K00626 acetyl-CoA C-acetyltransferase [EC:2.3.1.9]	ath:AT5G48230
unigene3209	1488	36.36	113.8	0			1.15756e-25	Down	EXL6; EXL6; acyltransferase/ carboxylesterase/ lipase	ath:AT1G75930
unigene3212	821	37.76	3.75	0.89	0.237333	-2.07501	0.00236215	Down	zinc finger (C3HC4-type RING finger) family protein	ath:AT1G73760
unigene3224	1288	40.84	9.69	0.11	0.0113519	-6.46092	3.50193e-12	Down	EMB1895 (EMBRYO DEFECTIVE 1895); binding; K13144 integrator complex subunit 7	ath:AT4G20060
unigene3228	1041	42.65	1.48	0.06	0.0405405	-4.62449	3.94671e-06	Down	MYB62; MYB62 (myb domain protein 62); DNA binding / transcription factor; K09422 myb proto-oncogene protein, plant	ath:AT1G68320
unigene3230	4577	45.36	3.41	0.53	0.155425	-2.68571	0.000245338	Down	AAO3; AAO3 (Abscisic ALDEHYDE OXIDASE 3); abscisic aldehyde oxidase/ aldehyde oxidase/ indole-3-acetaldehyde oxidase (EC:1.2.3.14 1.2.3.7); K09842 abscisic-aldehyde oxidase [EC:1.2.3.14]	ath:AT2G27150
unigene3238	1695	41.71	4.36	0.22	0.0504587	-4.30875	1.71125e-07	Down	F-box family protein	ath:AT1G48400
unigene3252	422	46.68	1.62	0.22	0.135802	-2.88042	0.000345287	Down	EBS1; EBS1 (EMS-mutagenized bri1 suppressor 1); UDP-glucose:glycoprotein glucosyltransferase/ transferase, transferring glycosyl groups / transferase, transferring hexosyl groups; K11718 UDP-glucose:glycoprotein glucosyltransferase [EC:2.4.1.-]	ath:AT1G71190
unigene3260	1694	37.96	41.65	0			2.53911e-21	Down	dehydrodolichyl diphosphate synthase; K11778 cis-prenyltransferase, dehydrodolichyl diphosphate synthase [EC:2.5.1.-]	ath:AT5G58784
unigene3261	1538	47.33	2.57	0.63	0.245136	-2.02834	0.00265632	Down	CIPK2; CIPK2 (CBL-INTERACTING PROTEIN KINASE 2); ATP binding / kinase/ protein kinase/ protein serine/threonine kinase	ath:AT5G07070
unigene3266	1512	46.1	3.34	13.29	3.97904	1.99242	0.00944778	Up	pectate lyase family protein; K01728 pectate lyase [EC:4.2.2.2]	ath:AT4G24780
unigene3277	2023	44.98	2.78	0.22	0.0791367	-3.65951	6.73108e-06	Down	MOS6; MOS6 (MODIFIER OF SNC1, 6); binding / protein transporter	ath:AT4G02150
unigene3330	6075	46.55	15.69	5.06	0.322498	-1.63264	0.00715659	Down	KAK; KAK (KAKTUS); ubiquitin-protein ligase; K10590 E3 ubiquitin-protein ligase TRIP12 [EC:6.3.2.19]	ath:AT4G38600
unigene3337	1474	44.78	10.71	2.06	0.192344	-2.37824	0.000379737	Down	AERO1; AERO1 (Arabidopsis endoplasmic reticulum oxidoreductins 1); FAD binding / electron carrier/ oxidoreductase, acting on sulfur group of donors, disulfide as acceptor / protein binding	ath:AT1G72280
unigene3338	1167	45.84	44.73	3.81	0.0851777	-3.55338	4.45185e-07	Down	FAB1; FAB1 (FATTY ACID BIOSYNTHESIS 1); 3-oxoacyl-[acyl-carrier-protein] synthase/ fatty-acid synthase (EC:2.3.1.41); K09458 3-oxoacyl-[acyl-carrier-protein] synthase II [EC:2.3.1.179]	ath:AT1G74960
unigene3350	1587	41.59	2.22	0.61	0.274775	-1.86368	0.00803402	Down	hypothetical protein	ath:AT2G39950
unigene3370	1716	44.58	28.63	116.42	4.06636	2.02374	0.00719885	Up	hypothetical protein	ath:AT1G09270
unigene3371	312	40.38	8.53	0.17	0.0199297	-5.64894	8.41988e-11	Down
unigene3374	1992	42.92	59.98	0.17	0.00283428	-8.4628	5.21019e-19	Down	sugar transporter, putative	ath:AT1G77210
unigene3375	162	45.06	2.09	0.28	0.133971	-2.9	0.000181665	Down	WBC11; WBC11 (WHITE-BROWN COMPLEX HOMOLOG PROTEIN 11); ATPase, coupled to transmembrane movement of substances / fatty acid transporter	ath:AT1G17840
unigene3376	509	45.78	6.56	1.7	0.259146	-1.94816	0.00289	Down	SAG21; SAG21 (SENESCENCE-ASSOCIATED GENE 21)	ath:AT4G02380
unigene3393	594	35.86	13	0			2.39651e-16	Down	lipid binding	ath:AT5G44265
unigene3396	1318	31.11	472.85	0.11			7.69793e-29	Down	protease inhibitor/seed storage/lipid transfer protein (LTP) family protein	ath:AT1G66850
unigene3401	1929	45.88	1.34	0.06	0.0447761	-4.48113	8.55173e-06	Down	peptidyl-prolyl cis-trans isomerase, putative / FK506-binding protein, putative; K01802 peptidylprolyl isomerase [EC:5.2.1.8]	ath:AT5G48570
unigene3406	6531	44.95	10.78	3.14	0.29128	-1.77952	0.00403408	Down	NUA; NUA (NUCLEAR PORE ANCHOR); K09291 nucleoprotein TPR	ath:AT1G79280
unigene3408	2122	40.72	21.35	3.29	0.154098	-2.69808	4.42169e-05	Down	protein kinase, putative	ath:AT1G03920
unigene3414	9575	44.4	19.54	5.17	0.264585	-1.91819	0.00263366	Down	disease resistance protein (NBS-LRR class), putative	ath:AT3G14460
unigene3426	701	39.8	9.04	0			8.13334e-15	Down	ACA5; ACA5 (ALPHA CARBONIC ANHYDRASE 5); carbonate dehydratase/ zinc ion binding; K01674 carbonic anhydrase [EC:4.2.1.1]	ath:AT1G08065
unigene3427	462	39.83	0.52	3.18	6.11538	2.61244	0.00156792	Up	hypothetical protein	ath:AT3G27027
unigene3437	1531	50.03	5.91	27.79	4.7022	2.23334	0.00316616	Up	CYP86A4; fatty acid (omega-1)-hydroxylase/ oxygen binding; K00517 [EC:1.14.-.-]	ath:AT1G01600
unigene3438	2218	44.59	8.99	2.89	0.321468	-1.63725	0.0096809	Down	protein binding	ath:AT1G78230
unigene3440	704	41.34	35.81	0.89	0.0248534	-5.33041	1.46641e-11	Down	cysteine proteinase inhibitor-related	ath:AT2G31980
unigene3444	680	50.74	1.76	0.33	0.1875	-2.41504	0.0021204	Down	epsin N-terminal homology (ENTH) domain-containing protein	ath:AT2G43160
unigene3447	1323	43.76	19.45	4.31	0.221594	-2.17401	0.00082563	Down	ACR5; ACR5; amino acid binding	ath:AT2G03730
unigene3453	4721	48.42	3.19	0.9	0.282132	-1.82556	0.00514718	Down	PEN3; PEN3 (PENETRATION 3); ATPase, coupled to transmembrane movement of substances / cadmium ion transmembrane transporter	ath:AT1G59870
unigene3475	2575	37.59	26.17	0			2.52691e-19	Down	family II extracellular lipase, putative	ath:AT1G20120
unigene3487	1701	50.38	13.49	3.56	0.263899	-1.92194	0.00214428	Down	ATMGL; ATMGL (ARABIDOPSIS THALIANA METHIONINE GAMMA-LYASE); catalytic/ methionine gamma-lyase (EC:4.4.1.11); K01761 methionine-gamma-lyase [EC:4.4.1.11]	ath:AT1G64660
unigene3491	716	39.8	3.11	0			1.81432e-10	Down	hypothetical protein	ath:AT5G62440
unigene3508	559	44.54	2.27	0.13	0.0572687	-4.12611	1.83629e-06	Down
unigene3513	2063	43.29	2.59	0.54	0.208494	-2.26192	0.00115282	Down	DDT domain-containing protein	ath:AT5G08630
unigene3516	1319	49.05	4.31	1.11	0.257541	-1.95713	0.00388898	Down	zinc finger (C3HC4-type RING finger) family protein	ath:AT5G17600
unigene3518	972	46.19	3.71	0.95	0.256065	-1.96542	0.00356206	Down	hypothetical protein	ath:AT5G07730
unigene3521	659	43.7	206.76	931.8	4.50667	2.17206	0.00294248	Up	LTP6; LTP6; lipid binding	ath:AT3G08770
unigene3534	796	38.44	133.64	0.39	0.00291829	-8.42066	7.25363e-20	Down	hypothetical protein	ath:AT1G02813
unigene3535	257	45.14	0.14	1.72	12.2857	3.61891	0.000148152	Up	ZDS; ZDS (ZETA-CAROTENE DESATURASE); carotene 7,8-desaturase (EC:1.14.99.30); K00514 zeta-carotene desaturase [EC:1.14.99.30]	ath:AT3G04870
unigene3539	1534	46.09	40.12	0			3.68822e-21	Down	PAP25; PAP25 (PURPLE ACID PHOSPHATASE 25); acid phosphatase/ protein serine/threonine phosphatase	ath:AT4G36350
unigene3546	1892	43.66	4.03	0.67	0.166253	-2.58855	0.000279956	Down	MATE efflux family protein	ath:AT1G73700
unigene3551	1468	43.12	7.26	29.51	4.06474	2.02316	0.00760204	Up	PMDH2; PMDH2 (peroxisomal NAD-malate dehydrogenase 2); malate dehydrogenase (EC:1.1.1.37); K00026 malate dehydrogenase [EC:1.1.1.37]	ath:AT5G09660
unigene3554	2013	40.74	25.31	0			3.52183e-19	Down	KCS7; KCS7 (3-KETOACYL-COA SYNTHASE 7); acyltransferase/ catalytic/ transferase, transferring acyl groups other than amino-acyl groups	ath:AT1G71160
unigene3560	359	43.73	0.4	2.38	5.95	2.57289	0.00219452	Up	RPT5A; RPT5A (REGULATORY PARTICLE TRIPLE-A ATPASE 5A); ATPase/ calmodulin binding; K03065 26S proteasome regulatory subunit T5	ath:AT3G05530
unigene3581	786	39.69	15.2	0			5.25677e-17	Down
unigene3582	701	43.08	1.3	0			2.97358e-07	Down	F-box family protein-related	ath:AT3G04250
unigene3589	1901	39.14	14.58	0.22	0.0150892	-6.05034	2.74321e-12	Down	phosphoglycerate/bisphosphoglycerate mutase family protein	ath:AT1G08940
unigene3590	1475	47.27	1.16	0.06	0.0517241	-4.27302	2.65437e-05	Down	F-box family protein	ath:AT1G13570
unigene3592	1136	48.59	2.39	10.17	4.25523	2.08924	0.00675142	Up	PDLP6; PDLP6 (PLASMODESMATA-LOCATED PROTEIN 6)	ath:AT2G01660
unigene3602	383	55.87	1.23	0			4.65727e-07	Down
unigene3607	1022	43.54	3.24	0.83	0.256173	-1.96481	0.00412167	Down	ATATH9; ATATH9; transporter; K08869 aarF domain-containing kinase	ath:AT2G40090
unigene3615	591	46.7	1.92	0.34	0.177083	-2.4975	0.000684203	Down	AAA-type ATPase family protein	ath:AT4G02480
unigene3633	1958	45.3	28.6	3.73	0.13042	-2.93877	1.57615e-05	Down	JAR1; JAR1 (JASMONATE RESISTANT 1); ATP binding / adenylyltransferase/ catalytic/ jasmonate-amino synthetase; K14506 jasmonic acid-amino synthetase	ath:AT2G46370
unigene3643	5853	45.36	21.18	6.84	0.322946	-1.63063	0.00696374	Down	NRPB1; NRPB1 (RNA POLYMERASE II LARGE SUBUNIT); DNA binding / DNA-directed RNA polymerase; K03006 DNA-directed RNA polymerase II subunit RPB1 [EC:2.7.7.6]	ath:AT4G35800
unigene3646	1983	40.19	31.66	0			3.85676e-20	Down	transferase family protein	ath:AT4G29250
unigene3647	1283	46.3	4.56	0.85	0.186404	-2.4235	0.000351081	Down	hypothetical protein	ath:AT5G45275
unigene3648	564	50.53	22.64	0.28	0.0123675	-6.3373	1.59837e-13	Down	60S ribosomal protein L8, putative; K02938 large subunit ribosomal protein L8e	ath:AT3G51190
unigene3656	1889	41.19	6.93	2.22	0.320346	-1.6423	0.00784354	Down	C2 domain-containing protein	ath:AT4G34150
unigene3664	2219	44.7	16.87	4.95	0.29342	-1.76896	0.00509124	Down	hypothetical protein	ath:AT5G47860
unigene3669	723	37.34	49.16	4.78	0.0972335	-3.3624	1.35784e-06	Down	ARR16; ARR16 (ARABIDOPSIS RESPONSE REGULATOR 16); transcription regulator/ two-component response regulator; K14492 two-component response regulator ARR-A family	ath:AT2G40670
unigene3678	1319	52.92	16.73	3.84	0.229528	-2.12326	0.00105238	Down	6-phosphogluconate dehydrogenase NAD-binding domain-containing protein	ath:AT1G71170
unigene3682	1102	40.74	1.76	7.54	4.28409	2.09899	0.00572159	Up	nodulin MtN3 family protein	ath:AT4G25010
unigene3691	871	44.89	15.32	0			4.86698e-17	Down	zinc finger (B-box type) family protein	ath:AT1G60250
unigene3694	3578	48.77	8.41	0.33	0.039239	-4.67157	9.73748e-09	Down	PGP11; PGP11 (P-GLYCOPROTEIN 11); ATPase, coupled to transmembrane movement of substances	ath:AT1G02520
unigene3698	1063	39.23	3.62	0.78	0.21547	-2.21444	0.00145907	Down	hypothetical protein	ath:AT4G15790
unigene3704	4087	45.63	98.27	8.4	0.0854788	-3.54829	3.99126e-07	Down	ILP1; ILP1 (increased level of polyploidy1-1D); translation repressor; K13211 GC-rich sequence DNA-binding factor	ath:AT5G08550
unigene3710	1781	43.4	30.45	6.56	0.215435	-2.21467	0.000636005	Down	EIF4A-2; ATP-dependent helicase/ translation initiation factor; K03257 translation initiation factor eIF-4A	ath:AT1G54270
unigene3712	2026	42.69	3.31	0.28	0.0845921	-3.56333	5.58124e-06	Down	transferase family protein	ath:AT4G15400
unigene3724	1781	43.4	4.36	0.9	0.206422	-2.27633	0.000688681	Down	protein binding	ath:AT1G14480
unigene3730	5977	45.24	2.82	0.63	0.223404	-2.16227	0.0014152	Down	MOM; MOM (MORPHEUS MOLECULE)	ath:AT1G08060
unigene3754	1490	46.38	2.59	0.72	0.277992	-1.84688	0.00540927	Down	heat shock protein binding	ath:AT1G21660
unigene3755	1325	42.64	0.5	2.85	5.7	2.51096	0.00263659	Up	RNR1; RNR1 (RIBONUCLEOTIDE REDUCTASE 1); ATP binding / protein binding / ribonucleoside-diphosphate reductase (EC:1.17.4.1); K10807 ribonucleoside-diphosphate reductase subunit M1 [EC:1.17.4.1]	ath:AT2G21790
unigene3756	1865	41.34	47.47	10.69	0.225195	-2.15075	0.000627113	Down	FAD7; FAD7 (FATTY ACID DESATURASE 7); omega-3 fatty acid desaturase; K10257 omega-3 fatty acid desaturase (delta-15 desaturase) [EC:1.14.19.-]	ath:AT3G11170
unigene3767	388	39.69	1.57	0			3.22964e-08	Down	RNA recognition motif (RRM)-containing protein	ath:AT4G24270
unigene3797	620	45.32	4.54	0			5.50998e-12	Down	hypothetical protein	ath:AT4G29980
unigene3800	1118	46.33	2.99	13.33	4.45819	2.15646	0.00481136	Up	TIP4;1; TIP4;1 (tonoplast intrinsic protein 4;1); water channel; K09873 aquaporin TIP	ath:AT2G25810
unigene3801	904	46.57	4.03	20.69	5.134	2.36008	0.00150567	Up
unigene3804	633	36.33	4.82	0.06	0.0124481	-6.32793	1.72757e-10	Down	calmodulin-related protein, putative; K13448 calcium-binding protein CML	ath:AT5G17470
unigene3806	1722	44.66	2.73	0			5.4754e-10	Down	IBR domain-containing protein	ath:AT5G63750
unigene3808	2067	45.04	1.16	0			7.45e-07	Down	SKS2; SKS2 (SKU5 SIMILAR 2); copper ion binding / oxidoreductase	ath:AT5G51480
unigene3817	5184	43.98	3.04	0.72	0.236842	-2.078	0.00205372	Down	nucleotide binding	ath:AT2G47410
unigene3819	780	54.62	24.32	8.16	0.335526	-1.5755	0.00862926	Down	ATAPY2; ATAPY2 (ARABIDOPSIS THALIANA APYRASE 2); ATPase/ nucleotide diphosphatase; K14641 apyrase [EC:3.6.1.5]	ath:AT5G18280
unigene3825	3200	41.16	11.33	1.11	0.09797	-3.35152	3.20033e-06	Down	subtilase family protein	ath:AT5G44530
unigene3826	2629	44.09	25.99	6.79	0.261254	-1.93647	0.00181137	Down	scpl48; scpl48 (serine carboxypeptidase-like 48); serine-type carboxypeptidase; K13289 cathepsin A (carboxypeptidase C) [EC:3.4.16.5]	ath:AT3G45010
unigene3853	1358	43.37	0.51	3.75	7.35294	2.87832	0.000360541	Up	CYP71B7; electron carrier/ heme binding / iron ion binding / monooxygenase/ oxygen binding	ath:AT1G13110
unigene3857	1090	41.38	1.35	5.87	4.34815	2.1204	0.00736056	Up	pectinacetylesterase, putative	ath:AT3G05910
unigene3868	900	44.44	4.06	0.89	0.219212	-2.1896	0.00140634	Down	hypothetical protein	ath:AT1G03730
unigene3870	1765	39.43	21.25	0.11	0.00517647	-7.59382	1.8047e-15	Down	PLP5; PLP5 (PATATIN-LIKE PROTEIN 5); nutrient reservoir	ath:AT4G37060
unigene3875	2056	51.46	28.53	1.89	0.0662461	-3.91602	7.11602e-08	Down	NCED4; NCED4 (NINE-CIS-EPOXYCAROTENOID DIOXYGENASE 4); K09840 9-cis-epoxycarotenoid dioxygenase [EC:1.13.11.51]	ath:AT4G19170
unigene3893	568	34.86	1.48	0.14	0.0945946	-3.4021	8.7455e-05	Down	proton-dependent oligopeptide transport (POT) family protein	ath:AT1G59740
unigene3907	1345	44.39	3.14	12.95	4.1242	2.04412	0.00771695	Up	aminotransferase-related	ath:AT4G28410
unigene3910	678	34.22	26.14	108.98	4.16909	2.05973	0.00618962	Up	hypothetical protein	ath:AT5G53880
unigene3918	1434	40.86	4.77	0			3.41017e-12	Down	hypothetical protein	ath:AT3G18150
unigene3919	460	40	5.59	1.25	0.223614	-2.16092	0.00100333	Down	ATGDI2; ATGDI2 (RAB GDP DISSOCIATION INHIBITOR 2); RAB GDP-dissociation inhibitor	ath:AT3G59920
unigene3925	1943	49.41	6.56	1.61	0.245427	-2.02664	0.00215566	Down	aspartyl protease family protein	ath:AT1G25510
unigene3931	1277	41.11	5.15	1.56	0.302913	-1.72303	0.00799325	Down	binding / catalytic/ coenzyme binding	ath:AT1G32220
unigene3936	810	40.62	5.39	0.99	0.183673	-2.44478	0.000257705	Down	signal peptidase, putative; K13280 signal peptidase, endoplasmic reticulum-type [EC:3.4.-.-]	ath:AT1G52600
unigene3939	223	42.15	5.64	1.21	0.214539	-2.22069	0.000732926	Down	PMDH1; PMDH1 (PEROXISOMAL NAD-MALATE DEHYDROGENASE 1); L-malate dehydrogenase/ binding / catalytic/ malate dehydrogenase/ oxidoreductase/ oxidoreductase, acting on the CH-OH group of donors, NAD or NADP as acceptor (EC:1.1.1.37); K00026 malate dehydrogenase [EC:1.1.1.37]	ath:AT2G22780
unigene3940	1383	44.4	11.63	47.1	4.04987	2.01788	0.00611544	Up	cysteine proteinase, putative; K01376 [EC:3.4.22.-]	ath:AT4G11320
unigene3942	967	39.71	11.36	1.89	0.166373	-2.5875	0.000141491	Down	O-methyltransferase (EC:2.1.1.104); K00588 caffeoyl-CoA O-methyltransferase [EC:2.1.1.104]	ath:AT1G24735
unigene3951	1413	40.48	17.91	4.12	0.230039	-2.12005	0.000824841	Down	ADS2; ADS2 (16:0Delta9 Arabidopsis desaturase 2); oxidoreductase	ath:AT2G31360
unigene3954	462	39.39	5.17	1.33	0.257253	-1.95874	0.00336113	Down	binding / catalytic	ath:AT2G39080
unigene3958	1368	41.52	9.18	1.17	0.127451	-2.97199	2.43781e-05	Down	TMS membrane family protein / tumour differentially expressed (TDE) family protein	ath:AT3G24460
unigene3974	930	38.71	0.42	2.11	5.02381	2.32878	0.00476756	Up	HFR1; HFR1 (LONG HYPOCOTYL IN FAR-RED); DNA binding / protein binding / transcription factor	ath:AT1G02340
unigene3975	1142	45.62	7.03	1.95	0.277383	-1.85005	0.00323755	Down	hypothetical protein	ath:AT1G09575
unigene3989	1678	41.3	5.84	1.88	0.321918	-1.63524	0.00876312	Down	protein kinase family protein	ath:AT1G09440
unigene3991	777	46.59	4.84	24.88	5.1405	2.36191	0.00179092	Up	LTPG1; LTPG1 (GLYCOSYLPHOSPHATIDYLINOSITOL-ANCHORED LIPID PROTEIN TRANSFER 1)	ath:AT1G27950
unigene3994	1548	44.38	2.32	10.6	4.56897	2.19187	0.00451057	Up	UDP-glucoronosyl/UDP-glucosyl transferase family protein; K13496 UDP-glucosyl transferase 73C [EC:2.4.1.-]	ath:AT2G36770
unigene4002	960	42.19	11.45	1.11	0.0969432	-3.36672	2.93206e-06	Down	ABC1 family protein; K08869 aarF domain-containing kinase	ath:AT1G71810
unigene4004	566	38.52	1.76	0.06	0.0340909	-4.87447	1.09757e-06	Down
unigene4009	1460	37.33	2.46	0.11	0.0447154	-4.48308	7.73518e-07	Down	protein binding / zinc ion binding	ath:AT5G39471
unigene4019	1018	38.9	0.51	2.28	4.47059	2.16046	0.00862549	Up	hypothetical protein	ath:AT2G34530
unigene4020	661	39.33	142.26	0.06			8.18579e-25	Down	tapetum-specific protein-related	ath:AT5G44540
unigene4023	854	37.82	10.1	41.39	4.09802	2.03493	0.00718026	Up	hypothetical protein	ath:AT5G64850
unigene4036	1007	43.2	8.25	0			1.96671e-14	Down	mitochondrial glycoprotein family protein / MAM33 family protein	ath:AT5G02050
unigene4041	2823	43.78	20.91	0.61	0.0291726	-5.09924	1.33984e-10	Down	EIF3C; EIF3C (EUKARYOTIC TRANSLATION INITIATION FACTOR 3C); translation initiation factor; K03252 translation initiation factor eIF-3 subunit 8	ath:AT3G56150
unigene4047	539	47.87	7.65	0.28	0.0366013	-4.77196	4.3504e-09	Down	BXL1; BXL1 (BETA-XYLOSIDASE 1); hydrolase, hydrolyzing O-glycosyl compounds	ath:AT5G49360
unigene4056	1438	41.59	15.02	1.5	0.0998668	-3.32385	2.67486e-06	Down	GDSL-motif lipase/hydrolase family protein	ath:AT5G03610
unigene4077	1238	46.45	8.92	0.11	0.0123318	-6.34147	7.66125e-12	Down	pfkB-type carbohydrate kinase family protein (EC:2.7.1.4); K00847 fructokinase [EC:2.7.1.4]	ath:AT3G59480
unigene4097	1592	41.39	15.83	0			3.54387e-17	Down	KCS21; KCS21 (3-KETOACYL-COA SYNTHASE 21); acyltransferase/ catalytic/ transferase, transferring acyl groups other than amino-acyl groups	ath:AT5G49070
unigene4120	846	41.25	7.3	27.39	3.75205	1.90768	0.00982812	Up	copper-binding family protein	ath:AT3G24450
unigene4132	1217	43.96	1.02	0			1.71836e-06	Down
unigene4135	923	45.72	3.07	0			9.2478e-11	Down	hypothetical protein	ath:AT4G16460
unigene4136	1876	42.32	43.52	0			6.764e-22	Down	CYP705A24; electron carrier/ heme binding / iron ion binding / monooxygenase/ oxygen binding	ath:AT1G28430
unigene4141	187	35.29	1.04	0			1.71836e-06	Down
unigene4144	1250	36	11.75	0.06	0.00510638	-7.61348	3.93026e-14	Down	hypothetical protein	ath:AT2G29880
unigene4151	684	43.71	1.25	0			4.00132e-07	Down	zinc finger (C3HC4-type RING finger) family protein	ath:AT1G74990
unigene4153	1155	45.37	11.68	0			6.79817e-16	Down	hypothetical protein	ath:AT1G44191
unigene4160	2278	43.11	16.97	4.75	0.279906	-1.83699	0.00391895	Down	CLPP6; CLPP6; serine-type endopeptidase; K01358 ATP-dependent Clp protease, protease subunit [EC:3.4.21.92]	ath:AT1G11750
unigene4163	1666	49.7	6.81	1.77	0.259912	-1.94391	0.00225785	Down	ACX2; ACX2 (ACYL-COA OXIDASE 2); acyl-CoA oxidase; K00232 acyl-CoA oxidase [EC:1.3.3.6]	ath:AT5G65110
unigene4164	560	44.82	11.07	43.45	3.92502	1.9727	0.00922886	Up
unigene4169	2323	44.68	0.14	2.11	15.0714	3.91374	3.23953e-05	Up	amine oxidase/ copper ion binding / quinone binding	ath:AT1G31690
unigene4171	2626	44.06	3.44	0.99	0.287791	-1.79691	0.00595953	Down	hypothetical protein	ath:AT2G32970
unigene4178	1143	44.01	2.77	11.45	4.13357	2.04739	0.00772436	Up	KCS3; KCS3 (3-KETOACYL-COA SYNTHASE 3); acyltransferase/ catalytic/ transferase, transferring acyl groups other than amino-acyl groups	ath:AT1G07720
unigene4182	2335	42.96	29.64	0			7.34459e-20	Down	acyltransferase/ catalytic	ath:AT5G41130
unigene4185	1734	39.45	1.75	19.43	11.1029	3.47286	7.81805e-06	Up	pectate lyase family protein; K01728 pectate lyase [EC:4.2.2.2]	ath:AT5G55720
unigene4186	1524	45.01	4.06	0.72	0.17734	-2.49541	0.00042738	Down	signal recognition particle 54 kD protein, putative; K03106 signal recognition particle subunit SRP54
unigene4188	1703	43.81	21.79	0.06	0.00275356	-8.50449	9.73811e-17	Down	esterase/lipase/thioesterase family protein	ath:AT3G26840
unigene4199	3591	46.28	3.24	0.94	0.290123	-1.78526	0.0063938	Down	hypothetical protein	ath:AT1G64570
unigene4204	1945	46.07	16.85	0.89	0.052819	-4.2428	1.60511e-08	Down	catalytic, putative	ath:AT3G02040
unigene4212	2128	39.52	1.05	5	4.7619	2.25154	0.00457726	Up	KAO2; KAO2 (ENT-KAURENOIC ACID HYDROXYLASE 2); ent-kaurenoate oxidase/ oxygen binding (EC:1.14.13.79); K04123 ent-kaurenoic acid hydroxylase [EC:1.14.13.79]	ath:AT2G32440
unigene4214	3557	47.76	9.15	2.42	0.264481	-1.91876	0.0023504	Down	protein binding / zinc ion binding; K14007 protein transport protein SEC24	ath:AT4G32640
unigene4219	727	51.03	35.3	0			1.30744e-20	Down	GRP18; GRP18 (GLYCINE-RICH PROTEIN 18); lipid binding / nutrient reservoir	ath:AT5G07520
unigene4226	1303	41.14	11.1	1.11	0.1	-3.32193	3.75381e-06	Down	HAT9; HAT9; DNA binding / transcription factor; K09338 homeobox-leucine zipper protein	ath:AT2G22800
unigene4227	693	51.66	7.76	2.5	0.322165	-1.63413	0.00984534	Down	hypothetical protein LOC100263866
unigene4233	1594	43.41	0.8	3.94	4.925	2.30012	0.0046507	Up	hypothetical protein	ath:AT1G61740
unigene4236	1762	43.3	8.78	2.91	0.331435	-1.5932	0.00899496	Down	RabGAP/TBC domain-containing protein	ath:AT2G20440
unigene4250	1268	45.74	2.85	18.49	6.48772	2.69771	0.000302784	Up	sugar binding	ath:AT3G54080
unigene4259	1568	40.31	2.29	0			2.4786e-09	Down	F-box family protein	ath:AT5G18770
unigene4281	1335	38.65	23.57	0			7.08487e-19	Down	hypothetical protein	ath:AT1G23520
unigene4286	1471	44.39	10.38	2.95	0.2842	-1.81502	0.0045192	Down	hypothetical protein	ath:AT1G77220
unigene4288	1127	46.67	3.07	13.67	4.45277	2.1547	0.00492172	Up	hypothetical protein	ath:AT3G02910
unigene4289	521	57.77	2.69	0.72	0.267658	-1.90154	0.00442699	Down	DIT2.1; DIT2.1 (DICARBOXYLATE TRANSPORT 2.1); oxoglutarate:malate antiporter	ath:AT5G64290
unigene4293	2535	39.61	13.21	3.89	0.294474	-1.76379	0.00536002	Down	UTR6; UTR6 (UDP-GALACTOSE TRANSPORTER 6); nucleotide-sugar transmembrane transporter/ sugar:hydrogen symporter	ath:AT3G59360
unigene4295	989	39.74	27.67	0.11	0.00397542	-7.97468	1.36314e-16	Down	hypothetical protein	ath:AT2G01580
unigene4297	1465	39.45	5.72	1.22	0.213287	-2.22913	0.00105335	Down	ADS2; ADS2 (16:0Delta9 Arabidopsis desaturase 2); oxidoreductase	ath:AT2G31360
unigene4304	486	51.03	13.7	3.86	0.281752	-1.8275	0.00407235	Down	hypothetical protein	ath:AT5G47870
unigene4314	1032	40.12	0.45	2.15	4.77778	2.25634	0.00862549	Up	hypothetical protein	ath:AT5G12230
unigene4317	1636	42.85	1.75	7.24	4.13714	2.04863	0.0088301	Up	KCS3; KCS3 (3-KETOACYL-COA SYNTHASE 3); acyltransferase/ catalytic/ transferase, transferring acyl groups other than amino-acyl groups	ath:AT1G07720
unigene4323	3051	44.02	4.36	0.67	0.15367	-2.7021	0.000163608	Down	sugar transporter, putative	ath:AT4G02050
unigene4326	2181	43.74	3.85	0.28	0.0727273	-3.78136	1.68193e-06	Down	ASY1; ASY1 (ASYNAPTIC 1); DNA binding	ath:AT1G67370
unigene4329	2821	47.32	11.17	3.39	0.303491	-1.72027	0.00673323	Down	ATPLDDELTA; phospholipase D (EC:3.1.4.4)	ath:AT4G35790
unigene4336	2106	45.58	8.23	40.76	4.95261	2.30819	0.00220348	Up	nitrate transporter (NTP3)	ath:AT3G21670
unigene4338	4262	42.3	21.99	0.89	0.0404729	-4.6269	1.4133e-09	Down	HMA4; HMA4; cadmium ion transmembrane transporter/ cadmium-transporting ATPase/ zinc ion transmembrane transporter; K01534 Cd2+/Zn2+-exporting ATPase [EC:3.6.3.3 3.6.3.5]	ath:AT2G19110
unigene4342	1437	52.82	4.98	0.36	0.0722892	-3.79008	1.49132e-06	Down	extracellular dermal glycoprotein, putative / EDGP, putative	ath:AT1G03220
unigene4343	1799	44.58	5.05	0.5	0.0990099	-3.33628	9.22456e-06	Down	sks17; sks17 (SKU5 Similar 17); copper ion binding / oxidoreductase (EC:1.10.3.3)	ath:AT5G66920
unigene4345	996	40.96	2.18	0.39	0.178899	-2.48278	0.00105723	Down	WNK9; WNK9; kinase/ protein kinase	ath:AT5G28080
unigene4347	1501	42.11	7.02	0.95	0.135328	-2.88547	4.02361e-05	Down	TMS membrane family protein / tumour differentially expressed (TDE) family protein	ath:AT3G24460
unigene4349	2215	42.44	1.67	0.33	0.197605	-2.33931	0.00299649	Down	protein kinase, putative	ath:AT3G01490
unigene4359	3893	42.51	2.94	0.78	0.265306	-1.91427	0.00532748	Down	binding / protein binding / zinc ion binding	ath:AT5G58410
unigene4366	1282	38.07	7.72	1.86	0.240933	-2.0533	0.0019242	Down	mitochondrial import inner membrane translocase subunit Tim17/Tim22/Tim23 family protein	ath:AT3G49560
unigene4378	3396	40.67	10.83	45.87	4.23546	2.08252	0.00581866	Up	LACS2; LACS2 (LONG-CHAIN ACYL-COA SYNTHETASE 2); long-chain-fatty-acid-CoA ligase (EC:6.2.1.3); K01897 long-chain acyl-CoA synthetase [EC:6.2.1.3]	ath:AT1G49430
unigene4387	3695	51.1	7.12	1.2	0.168539	-2.56884	0.000225607	Down	EMS1; EMS1 (EXCESS MICROSPOROCYTES1); kinase/ transmembrane receptor protein kinase	ath:AT5G07280
unigene4393	2817	44.87	2.34	0.22	0.0940171	-3.41093	2.68589e-05	Down	AtSIP1; AtSIP1 (Arabidopsis thaliana seed imbibition 1); hydrolase, hydrolyzing O-glycosyl compounds (EC:2.7.1.48)	ath:AT1G55740
unigene4402	2227	40.95	18.83	73.53	3.90494	1.9653	0.00930865	Up	CAX1; CAX1 (cation exchanger 1); calcium ion transmembrane transporter/ calcium:cation antiporter/ calcium:hydrogen antiporter; K07300 Ca2+:H+ antiporter	ath:AT2G38170
unigene4416	1338	42.83	120.8	0.06			4.18293e-24	Down	transferase family protein	ath:AT2G25150
unigene4417	2557	44.9	2.27	0.61	0.268722	-1.89581	0.00710814	Down	armadillo/beta-catenin repeat family protein / U-box domain-containing family protein	ath:AT1G24330
unigene4422	2556	39.05	63.67	0			3.75923e-23	Down	BGAL15; BGAL15 (beta-galactosidase 15); beta-galactosidase	ath:AT1G31740
unigene4424	1269	44.37	72.59	0.06	0.00082656	-10.2406	6.64793e-22	Down	peptidase C1A papain family protein	ath:AT1G29090
unigene4426	714	40.06	4.46	0.9	0.201794	-2.30905	0.000579875	Down	acyl-CoA oxidase, putative (EC:1.9.3.1)
unigene4428	1082	45.19	10.73	0.06	0.0055918	-7.48247	9.5316e-14	Down	ceramidase family protein	ath:AT2G38010
unigene4431	351	36.47	12.21	0.72	0.0589681	-4.08392	6.12807e-08	Down	hypothetical protein	ath:AT5G09570
unigene4461	1374	38.06	3.99	15.82	3.96491	1.98729	0.00769513	Up	meprin and TRAF homology domain-containing protein / MATH domain-containing protein	ath:AT3G20370
unigene4469	911	39.63	4.13	0			1.31853e-11	Down	RNA binding / nucleic acid binding / nucleotide binding	ath:AT3G06970
unigene4473	2214	41.28	3.96	0.97	0.244949	-2.02944	0.00270824	Down	phototropic-responsive NPH3 protein-related	ath:AT3G22104
unigene4480	1982	41.47	1.55	0.11	0.0709677	-3.81669	2.61012e-05	Down	RNA polymerase I specific transcription initiation factor RRN3 family protein	ath:AT2G34750
unigene4482	1190	40.76	14.79	4.59	0.310345	-1.68806	0.00564906	Down	GRP18; GRP18 (GLYCINE-RICH PROTEIN 18); lipid binding / nutrient reservoir	ath:AT3G62290
unigene4485	355	33.52	3.73	0			3.42995e-11	Down
unigene4487	1944	38.73	3.13	0.92	0.29393	-1.76646	0.00841137	Down	psbC; PSII 43 kDa protein; K02705 photosystem II CP43 chlorophyll apoprotein
unigene4491	1628	47.73	112.86	37.02	0.328017	-1.60816	0.00705936	Down	nucleic acid binding	ath:AT1G76010
unigene4493	900	35.11	2	0.31	0.155	-2.68966	0.000361326	Down
unigene4496	909	43.56	0.79	5	6.32911	2.662	0.000712678	Up	AXR3; AXR3 (AUXIN RESISTANT 3); transcription factor; K14484 auxin-responsive protein IAA	ath:AT1G04250
unigene4506	873	38.95	2.43	0.5	0.205761	-2.28096	0.00184464	Down	DNA binding / transcription factor	ath:AT1G49475
unigene4513	964	37.76	5.61	21.27	3.79144	1.92275	0.00947412	Up	hypothetical protein	ath:AT4G23880
unigene4537	1571	41.69	3.52	1.03	0.292614	-1.77293	0.00736995	Down
unigene4546	1253	39.19	4.99	19.79	3.96593	1.98766	0.00911516	Up	Ren2, Ren, Ren-2, Ren-B, Rn-2, Rnr; renin 2 tandem duplication of Ren1 (EC:3.4.23.15); K01380 renin [EC:3.4.23.15]
unigene4553	976	44.57	0	1.7			5.21778e-08	Up
unigene4558	335	46.27	14.05	2.92	0.207829	-2.26653	0.000577758	Down	FAB1; FAB1 (FATTY ACID BIOSYNTHESIS 1); 3-oxoacyl-[acyl-carrier-protein] synthase/ fatty-acid synthase (EC:2.3.1.41); K09458 3-oxoacyl-[acyl-carrier-protein] synthase II [EC:2.3.1.179]	ath:AT1G74960
unigene4560	1166	35.85	443.28	108.8	0.245443	-2.02654	0.00106896	Down	KIN2; KIN2	ath:AT5G15970
unigene4566	518	39.19	1.9	0.22	0.115789	-3.11042	0.000121544	Down	nodulin MtN21 family protein	ath:AT1G21890
unigene4572	5092	46.92	15.31	4.5	0.293926	-1.76648	0.0041042	Down	EIF4G; EIF4G (EUKARYOTIC TRANSLATION INITIATION FACTOR 4G); translation initiation factor; K03260 translation initiation factor eIF-4F	ath:AT3G60240
unigene4577	1457	43.17	1.17	5.98	5.11111	2.35364	0.00292565	Up	sugar binding	ath:AT3G09190
unigene4585	2396	44.03	15.62	2.5	0.160051	-2.64339	9.38659e-05	Down	SWAP (Suppressor-of-White-APricot)/surp domain-containing protein / D111/G-patch domain-containing protein	ath:AT3G52120
unigene4597	528	40.15	0.58	2.92	5.03448	2.33184	0.00390141	Up	galactosyltransferase family protein	ath:AT1G32930
unigene4605	209	52.15	0	1.28			4.65727e-07	Up	C4H; C4H (CINNAMATE-4-HYDROXYLASE); trans-cinnamate 4-monooxygenase (EC:1.14.13.11); K00487 trans-cinnamate 4-monooxygenase [EC:1.14.13.11]	ath:AT2G30490
unigene4607	603	43.28	3.01	0.17	0.0564784	-4.14616	8.76414e-07	Down	glycine-rich protein	ath:AT2G15770
unigene4614	1713	46.64	8.88	33.2	3.73874	1.90255	0.00995118	Up	HPL1; HPL1 (HYDROPEROXIDE LYASE 1); electron carrier/ heme binding / iron ion binding / monooxygenase; K10528 hydroperoxide lyase [EC:4.1.2.-]	ath:AT4G15440
unigene4616	1584	46.97	6.12	1.39	0.227124	-2.13845	0.0014103	Down	magnesium transporter CorA-like family protein (MRS2-3)	ath:AT3G19640
unigene4620	1625	41.72	4.96	0.78	0.157258	-2.66879	0.000161143	Down	BGLU13; BGLU13 (BETA GLUCOSIDASE 13); catalytic/ cation binding / hydrolase, hydrolyzing O-glycosyl compounds; K01188 beta-glucosidase [EC:3.2.1.21]	ath:AT5G44640
unigene4623	913	39.65	74.42	0.11	0.0014781	-9.40204	7.78254e-21	Down	hydroxyproline-rich glycoprotein family protein	ath:AT5G09480
unigene4625	721	48.27	36.76	0			8.7926e-21	Down	glycine-rich protein	ath:AT1G27710
unigene4626	2560	42.97	20.93	3.36	0.160535	-2.63904	6.16769e-05	Down	hypothetical protein	ath:AT3G21180
unigene4632	2255	40.53	4.03	0.28	0.0694789	-3.84728	1.12384e-06	Down	ubiquitin carboxyl-terminal hydrolase-related	ath:AT5G51530
unigene4634	749	43.12	1.85	0			1.63792e-08	Down	AtPPT1; AtPPT1 (Arabidopsis thaliana polyprenyltransferase 1); 4-hydroxybenzoate nonaprenyltransferase (EC:2.5.1.39); K06125 4-hydroxybenzoate hexaprenyltransferase [EC:2.5.1.-]	ath:AT4G23660
unigene4654	1156	41.96	2.79	12.42	4.45161	2.15433	0.00495321	Up	pectinacetylesterase, putative	ath:AT3G05910
unigene4655	261	31.8	3.73	0			3.42995e-11	Down
unigene4663	1484	42.99	12.7	4.3	0.338583	-1.56242	0.00973531	Down	enoyl-CoA hydratase/isomerase family protein	ath:AT3G60510
unigene4677	1577	35.26	4.03	0			1.63784e-11	Down	hypothetical protein	ath:AT1G30140
unigene4679	2109	44.48	21.95	6.95	0.316629	-1.65914	0.00612393	Down	dehydration-responsive protein-related	ath:AT3G23300
unigene4690	770	47.53	5.59	1.22	0.218247	-2.19597	0.00125018	Down	ACAT2; ACAT2 (ACETOACETYL-COA THIOLASE 2); acetyl-CoA C-acetyltransferase/ catalytic (EC:2.3.1.9); K00626 acetyl-CoA C-acetyltransferase [EC:2.3.1.9]	ath:AT5G48230
unigene4699	1027	38.95	4.59	0.06	0.0130719	-6.25739	2.75518e-10	Down	germin-like protein, putative	ath:AT5G39130
unigene4709	1021	44.56	1.81	0			2.04348e-08	Down	DNA-binding family protein	ath:AT3G61310
unigene4723	1120	42.68	2.04	0.28	0.137255	-2.86507	0.000213985	Down
unigene4736	4969	47.49	3.67	1.03	0.280654	-1.83314	0.0047055	Down	hypothetical protein	ath:AT1G23230
unigene4738	2847	40.43	44.72	7.17	0.160331	-2.64088	5.28397e-05	Down	aspartyl protease family protein; K08245 phytepsin [EC:3.4.23.40]	ath:AT4G04460
unigene4741	1729	44.01	35.58	2.11	0.059303	-4.07575	2.41685e-08	Down	hypothetical protein	ath:AT3G17680
unigene4744	2008	45.77	22.94	6.06	0.264167	-1.92048	0.0025241	Down	4CL3; 4CL3; 4-coumarate-CoA ligase (EC:6.2.1.12); K01904 4-coumarate--CoA ligase [EC:6.2.1.12]	ath:AT1G65060
unigene4749	1454	45.12	7.12	1.64	0.230337	-2.11818	0.00140182	Down	basic helix-loop-helix (bHLH) family protein	ath:AT2G31220
unigene4750	1384	47.69	3.24	0.11	0.0339506	-4.88042	7.35873e-08	Down	basic helix-loop-helix (bHLH) family protein	ath:AT2G24260
unigene4759	1153	44.23	5.94	43.12	7.25926	2.85982	0.000152358	Up	COL2; COL2 (constans-like 2); transcription factor/ zinc ion binding	ath:AT3G02380
unigene4760	863	44.84	0.65	2.89	4.44615	2.15256	0.00942415	Up	CAT3; CAT3 (CATALASE 3); catalase; K03781 catalase [EC:1.11.1.6]	ath:AT1G20620
unigene4781	1237	41.96	3.11	0.44	0.141479	-2.82134	0.000190205	Down	protease inhibitor/seed storage/lipid transfer protein (LTP) family protein	ath:AT3G07450
unigene4782	1251	41.09	0.2	1.66	8.3	3.05311	0.000720674	Up	nodulin MtN21 family protein	ath:AT5G64700
unigene4786	3294	47.57	6.09	2.02	0.331691	-1.59209	0.00992838	Down	ETO1; ETO1 (ETHYLENE OVERPRODUCER 1); protein binding, bridging	ath:AT3G51770
unigene4790	1647	43.59	9.27	0.56	0.0604099	-4.04907	1.09755e-07	Down	kinase	ath:AT2G20470
unigene4794	2062	40.93	0.76	4	5.26316	2.39593	0.00265837	Up	scpl20; scpl20 (serine carboxypeptidase-like 20); serine-type carboxypeptidase; K13289 cathepsin A (carboxypeptidase C) [EC:3.4.16.5]	ath:AT4G12910
unigene4801	1093	43.18	2.09	0.39	0.186603	-2.42196	0.00141492	Down	carboxy-lyase	ath:AT5G06300
unigene4806	1984	48.64	74.8	19.86	0.265508	-1.91317	0.00187685	Down	UDP-glucose 6-dehydrogenase, putative (EC:1.1.1.22); K00012 UDPglucose 6-dehydrogenase [EC:1.1.1.22]	ath:AT5G15490
unigene4817	961	39.85	6.05	26.28	4.3438	2.11896	0.00408087	Up	vacuolar calcium-binding protein-related	ath:AT1G62480
unigene4821	4424	47.65	6.26	1.21	0.193291	-2.37116	0.000354237	Down	hypothetical protein	ath:AT3G10650
unigene4824	1877	44.59	7.42	0.06	0.00808625	-6.95031	3.14802e-12	Down	glucose-methanol-choline (GMC) oxidoreductase family protein	ath:AT5G51950
unigene4825	568	49.47	5.42	1.17	0.215867	-2.21178	0.00113575	Down	ATATH9; ATATH9; transporter; K08869 aarF domain-containing kinase	ath:AT2G40090
unigene4826	428	45.09	2.85	0.67	0.235088	-2.08873	0.0028184	Down	ATATH9; ATATH9; transporter; K08869 aarF domain-containing kinase	ath:AT2G40090
unigene4841	1977	41.07	3.01	0.06	0.0199336	-5.64866	1.21666e-08	Down	MYB101; MYB101; DNA binding / transcription factor; K09422 myb proto-oncogene protein, plant	ath:AT2G32460
unigene4848	440	38.86	33.81	0.5	0.0147885	-6.07938	3.15113e-13	Down	scpl29; scpl29 (serine carboxypeptidase-like 29); serine-type carboxypeptidase	ath:AT4G30810
unigene4858	750	45.33	20.88	6.21	0.297414	-1.74946	0.00422064	Down	Rho GDP-dissociation inhibitor family protein; K12462 Rho GDP-dissociation inhibitor	ath:AT3G07880
unigene4864	905	46.41	1.88	0.06	0.0319149	-4.96963	6.44788e-07	Down	GATL3; GATL3 (Galacturonosyltransferase-like 3); polygalacturonate 4-alpha-galacturonosyltransferase/ transferase, transferring glycosyl groups / transferase, transferring hexosyl groups	ath:AT1G13250
unigene4874	769	38.88	2.44	0.04	0.0163934	-5.93074	6.56996e-09	Down	hypothetical protein
unigene4884	1450	44.14	16.92	0			1.82864e-17	Down	GGPS2; GGPS2 (GERANYLGERANYL PYROPHOSPHATE SYNTHASE 2); farnesyltranstransferase; K13789 geranylgeranyl diphosphate synthase, type II [EC:2.5.1.1 2.5.1.10 2.5.1.29]	ath:AT2G23800
unigene4886	1891	48.92	3.92	0.67	0.170918	-2.54862	0.000346804	Down	hypothetical protein	ath:AT5G43400
unigene4896	1480	39.46	2.84	0.4	0.140845	-2.82782	0.000134444	Down
unigene4906	601	34.28	0.32	2	6.25	2.64386	0.00179078	Up	hypothetical protein	ath:AT3G52920
unigene4920	1114	44.08	2.36	0			2.07135e-09	Down	hypothetical protein; K08770 ubiquitin C
unigene4922	1017	47.59	7.78	34.51	4.43573	2.14917	0.00444859	Up	EXL4; EXL4 (EXORDIUM LIKE 4)	ath:AT5G09440
unigene4924	2714	45.98	2.62	0.61	0.232824	-2.10269	0.00312163	Down	kinesin motor family protein	ath:AT4G38950
unigene4925	418	41.87	2.62	0.76	0.290076	-1.7855	0.00736028	Down	pathogen-responsive alpha-dioxygenase, putative	ath:AT1G73680
unigene4932	1344	51.56	6	0			4.00277e-13	Down	catalytic/ cation binding / hydrolase, hydrolyzing O-glycosyl compounds	ath:AT4G26830
unigene4935	432	43.06	1.99	0			8.67364e-09	Down	binding / catalytic/ oxidoreductase	ath:AT3G03350
unigene4938	450	43.33	4.13	0.33	0.0799031	-3.6456	4.32378e-06	Down	PSBP1, VvpsbP1; probable oxygen-evolving enhancer protein 2; K02717 photosystem II oxygen-evolving enhancer protein 2	ath:AT1G06700
unigene4943	1718	41.15	3.85	0			2.56446e-11	Down	hypothetical protein; K11968 ariadne-1	ath:AT2G31770
unigene4956	3503	45.73	16.41	1.21	0.0737355	-3.7615	1.49868e-07	Down	transferase, transferring glycosyl groups	ath:AT1G07850
unigene4968	4410	44.29	49.19	6.05	0.122992	-3.02336	6.526e-06	Down	hypothetical protein LOC100245664
unigene4983	1401	47.47	2.83	0.06	0.0212014	-5.5597	2.00709e-08	Down	CYP703A2 (CYTOCHROME P450, FAMILY 703, SUBFAMILY A, POLYPEPTIDE 2); oxidoreductase, acting on paired donors, with incorporation or reduction of molecular oxygen, NADH or NADPH as one donor, and incorporation of one atom of oxygen / oxygen binding	ath:AT1G01280
unigene4984	1973	46.48	7.58	0.95	0.12533	-2.9962	2.22846e-05	Down	hypothetical protein	ath:AT1G34070
unigene4988	2032	36.91	2.87	0.78	0.271777	-1.8795	0.00587836	Down	hypothetical protein	ath:AT2G05642
unigene4997	1207	42.58	9.97	3.17	0.317954	-1.65311	0.00880689	Down	ATS1; ATS1; glycerol-3-phosphate O-acyltransferase (EC:2.3.1.15); K00630 glycerol-3-phosphate O-acyltransferase [EC:2.3.1.15]	ath:AT1G32200
unigene5013	1174	46.88	26.64	8.25	0.309685	-1.69113	0.00526579	Down	glycine-rich protein	ath:AT3G29075
unigene5052	913	45.35	6.88	0.97	0.140988	-2.82635	5.71379e-05	Down	proline-rich extensin-like family protein	ath:AT2G43150
unigene5072	687	37.99	84.64	0.06	0.000708885	-10.4622	1.44339e-22	Down	short-chain dehydrogenase/reductase (SDR) family protein	ath:AT5G65205
unigene5075	2043	39.99	25.17	0			3.69128e-19	Down	hypothetical protein	ath:AT3G32904
unigene5076	1718	42.9	11.8	0			6.15489e-16	Down	sks9; sks9 (SKU5 Similar 9); copper ion binding / oxidoreductase (EC:1.10.3.3)	ath:AT4G28090
unigene5084	1611	42.95	3.99	0.56	0.140351	-2.83289	0.000105698	Down	AP2 domain-containing transcription factor, putative	ath:AT1G68550
unigene5085	1612	38.96	7.39	0.61	0.082544	-3.59869	1.43941e-06	Down	sugar transporter, putative	ath:AT3G05400
unigene5086	2624	46.65	4.22	1.28	0.303318	-1.7211	0.0092644	Down	nucleoside phosphatase family protein / GDA1/CD39 family protein	ath:AT4G19180
unigene5088	219	42.47	0.14	1.5	10.7143	3.42146	0.000368942	Up	hypothetical protein	ath:AT4G02800
unigene5089	340	40.29	0.56	2.42	4.32143	2.11151	0.00967682	Up
unigene5091	648	39.2	4.13	1	0.242131	-2.04614	0.00243166	Down
unigene5093	980	49.9	6.28	1.64	0.261146	-1.93707	0.00317352	Down	zinc finger (C3HC4-type RING finger) family protein	ath:AT2G45530
unigene5106	479	52.61	19.33	3.81	0.197103	-2.34298	0.000364898	Down	protease inhibitor/seed storage/lipid transfer protein (LTP) family protein	ath:AT5G64080
unigene5107	1010	47.62	5.33	1.22	0.228893	-2.12725	0.00167348	Down	hypothetical protein	ath:AT3G13280
unigene5117	537	34.26	1.65	0.22	0.133333	-2.90689	0.000312634	Down
unigene5124	1561	44.14	9.48	0			5.18261e-15	Down	oxidoreductase, 2OG-Fe(II) oxygenase family protein	ath:AT4G36090
unigene5128	1830	45.19	6.93	1.11	0.160173	-2.6423	0.000152636	Down	PUX5; PUX5 (Arabidopsis thaliana serine/threonine protein phosphatase 2A 55 kDa regulatory subunit B prime gamma); protein binding; K14012 UBX domain-containing protein 1	ath:AT4G15410
unigene5130	2511	42.89	20.08	3.59	0.178785	-2.4837	0.000136431	Down	ASD1; ASD1 (ALPHA-L-ARABINOFURANOSIDASE 1); alpha-N-arabinofuranosidase/ hydrolase, acting on glycosyl bonds / xylan 1,4-beta-xylosidase	ath:AT3G10740
unigene5131	1124	42.88	29.13	8.65	0.296945	-1.75173	0.00404208	Down	ASD1; ASD1 (ALPHA-L-ARABINOFURANOSIDASE 1); alpha-N-arabinofuranosidase/ hydrolase, acting on glycosyl bonds / xylan 1,4-beta-xylosidase	ath:AT3G10740
unigene5138	1443	42.07	2.69	0			6.40584e-10	Down	meprin and TRAF homology domain-containing protein / MATH domain-containing protein	ath:AT2G42480
unigene5141	1438	34.42	1.21	4.92	4.06612	2.02365	0.0086215	Up	hypothetical protein	ath:AT2G38995
unigene5151	2832	44.46	8.43	2.44	0.289442	-1.78865	0.00423714	Down	ftsh7; ftsh7 (FtsH protease 7); ATP-dependent peptidase/ ATPase/ metallopeptidase; K03798 cell division protease FtsH [EC:3.4.24.-]	ath:AT3G47060
unigene5152	1156	40.66	102.51	20.08	0.195883	-2.35193	0.000291449	Down	ACP1; ACP1 (acyl carrier protein 1); acyl carrier	ath:AT3G05020
unigene5153	229	27.95	1.37	0			1.93558e-07	Down
unigene5173	2383	42.85	14.65	4.28	0.29215	-1.77522	0.00510447	Down	APR3; APR3 (APS REDUCTASE 3); adenylyl-sulfate reductase (EC:1.8.4.9); K05907 adenylyl-sulfate reductase (glutathione) [EC:1.8.4.9]	ath:AT4G21990
unigene5193	975	42.36	1.34	0			2.22885e-07	Down	hypothetical protein	ath:AT5G37460
unigene5195	1270	41.57	5.66	1.5	0.265018	-1.91584	0.00371673	Down	IBR1; IBR1 (INDOLE-3-BUTYRIC ACID RESPONSE 1); binding / catalytic/ oxidoreductase; K11147 dehydrogenase/reductase SDR family member 4 [EC:1.1.-.-]	ath:AT4G05530
unigene5201	1730	40.64	4.57	0.22	0.04814	-4.37662	1.12729e-07	Down	zinc finger (C3HC4-type RING finger) family protein	ath:AT5G55970
unigene5204	1639	44.05	1.58	0.28	0.177215	-2.49643	0.0011681	Down	hypothetical protein	ath:AT1G55545
unigene5211	671	39.64	0.42	2.22	5.28571	2.4021	0.00354771	Up	HRB1; HRB1 (HYPERSENSITIVE TO RED AND BLUE); protein binding	ath:AT5G49230
unigene5216	703	51.35	3.01	0.78	0.259136	-1.94822	0.00460354	Down	heat shock protein-related	ath:AT5G47600
unigene5219	1108	46.3	4.84	1.39	0.28719	-1.79992	0.00453567	Down	ICE1; ICE1 (INDUCER OF CBF EXPRESSION 1); DNA binding / transcription activator/ transcription factor	ath:AT3G26744
unigene5232	1136	42.96	0.4	1.88	4.7	2.23266	0.00910128	Up	zinc finger (C3HC4-type RING finger) family protein	ath:AT5G05830
unigene5235	811	39.21	1.16	0			7.45e-07	Down	hypothetical protein	ath:AT5G05060
unigene5239	778	40.75	2.05	8.67	4.22927	2.08041	0.00715115	Up	HIS1-3; HIS1-3 (HISTONE H1-3); DNA binding / nucleosomal DNA binding; K11275 histone H1/5	ath:AT2G18050
unigene5245	888	39.98	6.42	1.67	0.260125	-1.94273	0.00302605	Down	caleosin-related family protein	ath:AT1G70670
unigene5256	1204	42.28	73.52	0			8.97136e-24	Down	PAP6; PAP6 (PURPLE ACID PHOSPHATASE 6); acid phosphatase/ protein serine/threonine phosphatase	ath:AT1G56360
unigene5268	1370	46.13	2.2	0.5	0.227273	-2.1375	0.00330335	Down	band 7 family protein	ath:AT4G27585
unigene5282	1957	50.59	5.24	1.56	0.29771	-1.74802	0.00716524	Down	PAB4; PAB4 (POLY(A) BINDING PROTEIN 4); RNA binding / translation initiation factor	ath:AT2G23350
unigene5290	2274	42.79	187.04	9.43	0.050417	-4.30995	3.42747e-09	Down	amino acid permease family protein	ath:AT3G13620
unigene5295	399	49.87	1.58	0			5.90433e-08	Down	plastocyanin-like domain-containing protein	ath:AT2G31050
unigene5296	921	40.93	4.13	0			1.31853e-11	Down
unigene5298	1142	37.13	5.52	0.67	0.121377	-3.04244	2.7783e-05	Down	phosphatidic acid phosphatase-related / PAP2-related	ath:AT3G15820
unigene5312	1030	41.36	41.56	0.06	0.0014437	-9.43602	1.67921e-19	Down	nodulin MtN3 family protein	ath:AT5G40260
unigene5313	2592	45.06	15.56	3.23	0.207584	-2.26824	0.00042303	Down	AtPPT1; AtPPT1 (Arabidopsis thaliana polyprenyltransferase 1); 4-hydroxybenzoate nonaprenyltransferase (EC:2.5.1.39); K06125 4-hydroxybenzoate hexaprenyltransferase [EC:2.5.1.-]	ath:AT4G23650
unigene5315	3945	43.3	2.18	0.56	0.256881	-1.96083	0.00582077	Down	UBC23; UBC23 (UBIQUITIN-CONJUGATING ENZYME 23); small conjugating protein ligase/ ubiquitin-protein ligase; K10581 ubiquitin-conjugating enzyme E2 O [EC:6.3.2.19]	ath:AT2G16920
unigene5319	2363	45.58	3.87	1.08	0.27907	-1.8413	0.00446919	Down	ACX2; ACX2 (ACYL-COA OXIDASE 2); acyl-CoA oxidase; K00232 acyl-CoA oxidase [EC:1.3.3.6]	ath:AT5G65110
unigene5332	3296	44.21	8.63	0.99	0.114716	-3.12386	6.93767e-06	Down	hypothetical protein	ath:AT1G04090
unigene5333	1482	42.11	1.25	0			4.00132e-07	Down	PTEN1; PTEN1; phosphatase; K01110 phosphatidylinositol-3,4,5-trisphosphate 3-phosphatase [EC:3.1.3.67]	ath:AT5G39400
unigene5343	2484	44.97	0.6	2.61	4.35	2.12102	0.0095154	Up	SVL1; SVL1 (SHV3-LIKE 1); glycerophosphodiester phosphodiesterase/ phosphoric diester hydrolase	ath:AT5G55480
unigene5361	1663	42.09	1.51	0			8.63636e-08	Down	CYP707A1; (+)-abscisic acid 8'-hydroxylase/ oxygen binding (EC:1.14.13.93); K09843 (+)-abscisic acid 8'-hydroxylase [EC:1.14.13.93]	ath:AT4G19230
unigene5369	1617	46.07	15.61	76.76	4.91736	2.29788	0.00222979	Up	GS, 2, GS1, GS1-2; glutamine synthetase; K01915 glutamine synthetase [EC:6.3.1.2]	ath:AT5G16570
unigene5386	1911	44.64	23.35	5.36	0.22955	-2.12312	0.000760335	Down	pyruvate kinase, putative (EC:2.7.1.40); K00873 pyruvate kinase [EC:2.7.1.40]	ath:AT5G63680
unigene5397	799	41.68	6.28	1.33	0.211783	-2.23934	0.000946342	Down	HDT4; HDT4; histone deacetylase	ath:AT2G27840
unigene5404	615	43.09	1.69	0			3.63334e-08	Down	hypothetical protein	ath:AT3G58330
unigene5422	1231	36.39	23.34	0.39	0.0167095	-5.90319	1.92521e-12	Down	hypothetical protein	ath:AT5G52900
unigene5423	1758	43.63	9.09	0.17	0.0187019	-5.74067	4.68374e-11	Down	CSY5; CSY5 (citrate synthase 5); citrate (SI)-synthase/ transferase, transferring acyl groups, acyl groups converted into alkyl on transfer (EC:2.3.3.1); K01647 citrate synthase [EC:2.3.3.1]	ath:AT3G60100
unigene5440	1949	43.82	0.51	2.95	5.78431	2.53215	0.00181837	Up	amino acid permease family protein	ath:AT3G19553
unigene5463	2869	45.03	3.94	1.08	0.274112	-1.86716	0.00388898	Down	kinase-related	ath:AT1G29370
unigene5466	1774	46.05	22.2	6.12	0.275676	-1.85896	0.00330118	Down	RD19; RD19 (RESPONSIVE TO DEHYDRATION 19); cysteine-type endopeptidase/ cysteine-type peptidase	ath:AT4G39090
unigene5471	1561	45.23	4.36	0.06	0.0137615	-6.18322	4.49555e-10	Down	protein kinase, putative	ath:AT1G61590
unigene5473	3965	44.11	8.88	0.14	0.0157658	-5.98706	2.30688e-11	Down	IRE; IRE (INCOMPLETE ROOT HAIR ELONGATION); kinase/ protein serine/threonine kinase	ath:AT5G62310
unigene5485	512	44.92	1.21	5.78	4.77686	2.25606	0.00326459	Up	OMR1; OMR1 (L-O-METHYLTHREONINE RESISTANT 1); L-threonine ammonia-lyase (EC:4.3.1.19); K01754 threonine dehydratase [EC:4.3.1.19]	ath:AT3G10050
unigene5492	1323	45.2	0.5	2.69	5.38	2.42761	0.0037054	Up	CUC1; CUC1 (CUP-SHAPED COTYLEDON1); transcription factor	ath:AT3G15170
unigene5496	978	34.36	3.24	0.44	0.135802	-2.88042	0.000136944	Down
unigene5499	948	45.25	2.83	0.17	0.0600707	-4.0572	1.40645e-06	Down	nucleotide binding	ath:AT5G03480
unigene5503	870	37.82	5.38	20.69	3.84572	1.94326	0.00867189	Up	hypothetical protein	ath:AT5G24165
unigene5512	565	46.19	7.05	1.89	0.268085	-1.89924	0.00376097	Down	hypothetical protein	ath:AT3G13280
unigene5528	1444	43.98	0.05	1.1	22	4.45943	0.000154728	Up	protein kinase family protein	ath:AT3G58690
unigene5532	1505	40.8	1.48	0.22	0.148649	-2.75002	0.000639659	Down	UGE3; UGE3 (UDP-D-glucose/UDP-D-galactose 4-epimerase 3); UDP-glucose 4-epimerase/ protein dimerization (EC:5.1.3.2); K01784 UDP-glucose 4-epimerase [EC:5.1.3.2]	ath:AT1G63180
unigene5538	684	42.4	1.62	0			4.61803e-08	Down	pectinesterase family protein	ath:AT3G05610
unigene5544	1118	38.28	6.71	38.3	5.7079	2.51296	0.000866908	Up	ATGPX7; ATGPX7 (glutathione peroxidase 7); glutathione peroxidase (EC:1.11.1.9); K00432 glutathione peroxidase [EC:1.11.1.9]	ath:AT4G31870
unigene5549	876	46.35	12.52	2.22	0.177316	-2.4956	0.000205397	Down	17.6 kDa class I small heat shock protein (HSP17.6B-CI); K13993 HSP20 family protein	ath:AT2G29500
unigene5561	1975	46.89	16.94	0.17	0.0100354	-6.63876	1.24073e-13	Down	CYP78A7; electron carrier/ heme binding / iron ion binding / monooxygenase/ oxygen binding; K00517 [EC:1.14.-.-]	ath:AT5G09970
unigene5565	1127	49.78	0.17	1.46	8.58824	3.10236	0.000985149	Up	heavy-metal-associated domain-containing protein	ath:AT5G27690
unigene5582	1375	48.15	1.65	7.28	4.41212	2.14147	0.00463513	Up	hypothetical protein LOC100251040
unigene5586	1676	46.3	1.9	0.45	0.236842	-2.078	0.0028565	Down	hypothetical protein	ath:AT5G20680
unigene5607	2349	42.95	3.82	1.14	0.298429	-1.74454	0.00700077	Down	CBS domain-containing protein / octicosapeptide/Phox/Bemp1 (PB1) domain-containing protein	ath:AT5G63490
unigene5610	827	42.44	1.25	5.47	4.376	2.12961	0.00706444	Up	hypothetical protein	ath:AT3G51510
unigene5617	6745	43.9	4.19	1.21	0.288783	-1.79194	0.00507147	Down	EMB2016 (embryo defective 2016)	ath:AT3G05680
unigene5618	1123	37.76	3.57	0			4.91875e-11	Down	hypothetical protein	ath:AT2G29880
unigene5632	1032	49.03	8.01	0.13	0.0162297	-5.94522	2.69068e-11	Down	GEM; GEM (GL2-EXPRESSION MODULATOR)	ath:AT2G22475
unigene5637	1176	46.85	17.75	5.34	0.300845	-1.73291	0.00580607	Down	scpl49; scpl49 (serine carboxypeptidase-like 49); serine-type carboxypeptidase; K13289 cathepsin A (carboxypeptidase C) [EC:3.4.16.5]	ath:AT3G10410
unigene5639	1195	47.95	2.25	0.5	0.222222	-2.16993	0.00289449	Down	protein kinase family protein	ath:AT5G55560
unigene5657	2222	43.29	3.49	17.37	4.97708	2.3153	0.00235028	Up	nitrate transporter (NTP2)	ath:AT2G26690
unigene5674	287	44.95	3.87	1.03	0.26615	-1.90969	0.00427152	Down	ABC1 family protein; K08869 aarF domain-containing kinase	ath:AT5G24810
unigene5684	920	41.2	1.9	0.22	0.115789	-3.11042	0.000121544	Down	AAP1; AAP1 (AMINO ACID PERMEASE 1); amino acid transmembrane transporter/ neutral amino acid transmembrane transporter	ath:AT1G58360
unigene5691	3191	46.13	193.9	0.22	0.00113461	-9.78359	2.10164e-23	Down	ATPase6; ATPase6 (Arabidopsis H(+)-ATPase 6); ATPase; K01535 H+-transporting ATPase [EC:3.6.3.6]	ath:AT2G07560
unigene5698	1356	42.99	3.66	0			4.10077e-11	Down	zinc finger (C3HC4-type RING finger) family protein	ath:AT5G60250
unigene5705	1115	46.01	1.65	0.11	0.0666667	-3.90689	1.67283e-05	Down	MTHFR2; MTHFR2 (METHYLENETETRAHYDROFOLATE REDUCTASE 2); methylenetetrahydrofolate reductase (NADPH) (EC:1.5.1.20); K00297 methylenetetrahydrofolate reductase (NADPH) [EC:1.5.1.20]	ath:AT2G44160
unigene5706	2397	49.6	1.97	0.33	0.167513	-2.57766	0.00101112	Down	C2 domain-containing protein	ath:AT5G12970
unigene5711	1013	50.05	0.42	2.33	5.54762	2.47187	0.00427752	Up	hypothetical protein	ath:AT2G39870
unigene5714	2593	42.85	3.44	0.54	0.156977	-2.67138	0.000166611	Down	AML2; AML2 (ARABIDOPSIS-MEI2-LIKE 2); RNA binding / nucleic acid binding / nucleotide binding	ath:AT2G42890
unigene5725	2206	43.61	51.5	3.23	0.0627184	-3.99497	3.08071e-08	Down	PAP24; PAP24 (PURPLE ACID PHOSPHATASE 24); acid phosphatase/ protein serine/threonine phosphatase	ath:AT4G24890
unigene5729	1600	44.38	0.72	3.76	5.22222	2.38466	0.00329081	Up	structural constituent of ribosome	ath:AT3G20260
unigene5733	1196	44.57	1.95	0.25	0.128205	-2.96347	0.000178982	Down
unigene5742	1251	41.01	0.72	3.14	4.36111	2.1247	0.00946366	Up	GDSL-motif lipase/hydrolase family protein	ath:AT4G26790
unigene5743	1791	41.32	2.77	0.72	0.259928	-1.94382	0.00363554	Down	ACR7; ACR7; amino acid binding	ath:AT4G22780
unigene5758	3015	43.65	8.53	1.28	0.150059	-2.7364	7.90042e-05	Down	early-responsive to dehydration protein-related / ERD protein-related	ath:AT4G22120
unigene5761	1087	49.49	2.97	0			2.58701e-10	Down
unigene5762	687	41.92	1.16	0			7.45e-07	Down	EMB1895 (EMBRYO DEFECTIVE 1895); binding; K13144 integrator complex subunit 7	ath:AT4G20060
unigene5785	955	42.2	9.18	0			6.98303e-15	Down	strictosidine synthase family protein	ath:AT2G41290
unigene5789	1432	47.77	20	6.54	0.327	-1.61264	0.00752105	Down	protein binding / structural molecule	ath:AT2G20760
unigene5823	352	47.44	4.15	0.36	0.086747	-3.52704	6.45153e-06	Down	hypothetical protein LOC100266454
unigene5831	10745	43.69	5.79	1.52	0.262522	-1.92949	0.00274073	Down	WD-40 repeat family protein / beige-related	ath:AT1G03060
unigene5832	1069	40.51	20.88	5.69	0.27251	-1.87562	0.00246789	Down	AtRABH1e (Arabidopsis Rab GTPase homolog H1e); GTP binding	ath:AT5G10260
unigene5833	1153	43.63	2.83	0.06	0.0212014	-5.5597	9.84581e-06	Down	TDF1; TDF1 (DEFECTIVE IN MERISTEM DEVELOPMENT AND FUNCTION 1); DNA binding / transcription factor; K09422 myb proto-oncogene protein, plant	ath:AT3G28470
unigene5836	1502	43.61	34.83	0			1.49765e-20	Down
unigene5837	1623	43.07	3.94	0.89	0.225888	-2.14632	0.00171185	Down	DNA binding / transcription factor	ath:AT4G39160
unigene5839	1138	40.51	13.3	3.61	0.271429	-1.88136	0.00332016	Down	ALDH3I1 (ALDEHYDE DEHYDROGENASE 3I1); 3-chloroallyl aldehyde dehydrogenase/ aldehyde dehydrogenase (NAD); K00128 aldehyde dehydrogenase (NAD+) [EC:1.2.1.3]	ath:AT4G34240
unigene5846	3107	43.77	5.59	31.93	5.71199	2.51399	0.000860485	Up	zinc finger (ubiquitin-hydrolase) domain-containing protein	ath:AT2G42160
unigene5852	3728	46.78	5.45	1.72	0.315596	-1.66385	0.00971044	Down	C2 domain-containing protein	ath:AT5G12970
unigene5864	270	31.85	0.35	1.99	5.68571	2.50734	0.00355584	Up
unigene5874	2407	41.09	34.2	7.33	0.214327	-2.22211	0.000457018	Down	dehydration-responsive family protein	ath:AT1G33170
unigene5888	2548	40.74	8.07	1.61	0.199504	-2.32551	0.000541261	Down	ATPUP10; purine transmembrane transporter	ath:AT4G18210
unigene5893	840	46.67	4.54	0			5.50998e-12	Down	DNA-binding family protein	ath:AT2G42940
unigene5898	3628	45.34	73.18	20.28	0.277125	-1.85139	0.00247721	Down	T-complex protein 11	ath:AT1G22930
unigene5899	1915	44.18	2.62	0.69	0.263359	-1.9249	0.00424728	Down	ATPEN3; ATPEN3 (ARABIDOPSIS THALIANA PTEN 3); phosphatase/ protein tyrosine phosphatase/ protein tyrosine/serine/threonine phosphatase; K01110 phosphatidylinositol-3,4,5-trisphosphate 3-phosphatase [EC:3.1.3.67]	ath:AT3G50110
unigene5902	921	40.61	4.77	0			3.41017e-12	Down	SPX3; SPX3 (SPX DOMAIN GENE 3)	ath:AT2G45130
unigene5909	1193	43.08	6.42	0.44	0.0685358	-3.867	6.15374e-07	Down	hypothetical protein	ath:AT1G23110
unigene5922	956	39.33	1.95	0.27	0.138462	-2.85244	0.000167544	Down	hypothetical protein	ath:AT1G63205
unigene5938	808	39.85	2.43	25.22	10.3786	3.37554	8.75923e-06	Up	ELIP1; ELIP1 (EARLY LIGHT-INDUCABLE PROTEIN); chlorophyll binding	ath:AT3G22840
unigene5955	797	45.29	2.18	0.17	0.0779817	-3.68072	1.10877e-05	Down	S6K2; S6K2 (ARABIDOPSIS THALIANA SERINE/THREONINE PROTEIN KINASE 2); kinase/ protein kinase	ath:AT3G08720
unigene5960	1296	38.58	19.46	3.68	0.189106	-2.40273	0.000201794	Down	CYP707A1; (+)-abscisic acid 8'-hydroxylase/ oxygen binding (EC:1.14.13.93); K09843 (+)-abscisic acid 8'-hydroxylase [EC:1.14.13.93]	ath:AT4G19230
unigene5964	2391	44.54	0.85	6.27	7.37647	2.88293	0.000287332	Up	ZIF1; ZIF1 (ZINC INDUCED FACILITATOR 1); carbohydrate transmembrane transporter/ sugar:hydrogen symporter/ tetracycline:hydrogen antiporter	ath:AT5G13740
unigene5990	799	40.05	10.2	0			2.55128e-15	Down	cysteine protease inhibitor, putative / cystatin, putative	ath:AT5G47550
unigene6000	3549	42.94	6.68	2.2	0.329341	-1.60234	0.00906099	Down	ATRBOH F (ARABIDOPSIS THALIANA RESPIRATORY BURST OXIDASE PROTEIN F); NAD(P)H oxidase; K13447 respiratory burst oxidase [EC:1.6.3.- 1.11.1.-]	ath:AT1G64060
unigene6004	1319	39.5	27.07	0.61	0.0225342	-5.47174	1.15807e-11	Down	SEC14 cytosolic factor family protein / phosphoglyceride transfer family protein	ath:AT4G36640
unigene6005	1210	47.77	1.02	4.39	4.30392	2.10565	0.00660923	Up	DNAJ heat shock N-terminal domain-containing protein	ath:AT5G09540
unigene6007	8837	44.02	22.85	7.35	0.321663	-1.63638	0.0067437	Down	UPL1; UPL1 (UBIQUITIN-PROTEIN LIGASE 1); ubiquitin-protein ligase	ath:AT1G55860
unigene6008	1114	40.57	0.28	2.17	7.75	2.9542	0.000478524	Up	ORP2A; ORP2A (OSBP(OXYSTEROL BINDING PROTEIN)-RELATED PROTEIN 2A); oxysterol binding / phosphoinositide binding	ath:AT4G22540
unigene6012	586	37.54	3.5	0			5.9198e-11	Down	esterase/lipase/thioesterase family protein	ath:AT5G41120
unigene6031	1001	42.06	7.76	0.17	0.0219072	-5.51245	2.0254e-10	Down	ATHB40; ATHB40 (ARABIDOPSIS THALIANA HOMEOBOX PROTEIN 40); DNA binding / transcription factor; K09338 homeobox-leucine zipper protein	ath:AT4G36740
unigene6032	1056	41.1	1.07	0			1.4456e-06	Down
unigene6039	594	37.54	29.92	0.17	0.00568182	-7.45943	4.93959e-16	Down	scpl29; scpl29 (serine carboxypeptidase-like 29); serine-type carboxypeptidase	ath:AT4G30810
unigene6054	1743	44.64	3.72	0.9	0.241935	-2.04731	0.00197822	Down	FZR2; FZR2 (FIZZY-RELATED 2); signal transducer; K03364 cell division cycle 20-like protein 1, cofactor of APC complex	ath:AT4G22910
unigene6055	893	41.32	0.92	4.15	4.51087	2.17341	0.00685304	Up	lactoylglutathione lyase family protein / glyoxalase I family protein; K08234 glyoxylase I family protein	ath:AT5G57040
unigene6058	1565	37.64	21.97	0.7	0.0318616	-4.97204	2.16217e-10	Down	hypothetical protein
unigene6061	1492	43.3	1.21	0			5.43348e-07	Down	hypothetical protein	ath:AT3G27930
unigene6077	3300	43.79	19.56	6.34	0.324131	-1.62535	0.00909565	Down	galactokinase, putative; K12446 L-arabinokinase [EC:2.7.1.46]	ath:AT3G42850
unigene6088	591	35.87	5.05	0			2.06326e-12	Down
unigene6098	6074	46.08	6.19	1.97	0.318255	-1.65174	0.00774768	Down	DNA binding / nucleic acid binding / protein binding / zinc ion binding	ath:AT2G16485
unigene6103	1787	39.73	4.54	0.28	0.061674	-4.01919	4.18573e-07	Down
unigene6104	1100	49.73	10.92	0			1.31628e-15	Down
unigene6120	2469	42	25.49	0			3.26823e-19	Down	CAMS1; CAMS1 (Camelliol C synthase 1); beta-amyrin synthase	ath:AT1G78955
unigene6140	2465	40.24	2.6	0.56	0.215385	-2.21501	0.00204396	Down	hypothetical protein	ath:AT3G61380
unigene6143	2574	44.09	2.97	0.72	0.242424	-2.04439	0.00236251	Down	emb1507 (embryo defective 1507); ATP binding / ATP-dependent helicase/ helicase/ nucleic acid binding / nucleoside-triphosphatase/ nucleotide binding; K12854 pre-mRNA-splicing helicase BRR2 [EC:3.6.4.13]	ath:AT1G20960
unigene6153	1577	43.5	1.76	0.11	0.0625	-4	1.0923e-05	Down	glycosyltransferase family protein	ath:AT5G54010
unigene6156	1421	46.02	1.23	4.89	3.97561	1.99118	0.00989457	Up	DNA binding / transcription factor	ath:AT2G16770
unigene6159	1445	45.12	1.97	0.27	0.137056	-2.86716	0.000154617	Down	IMPA-7; IMPA-7 (IMPORTIN ALPHA ISOFORM 7); binding / protein transporter	ath:AT3G05720
unigene6160	1815	45.18	4.68	1.42	0.303419	-1.72062	0.0084226	Down	RAP74; transcription initiation factor IIF alpha subunit (TFIIF-alpha) family protein; K03138 transcription initiation factor TFIIF subunit alpha	ath:AT4G12610
unigene6165	3794	42.28	4.86	1.48	0.304527	-1.71536	0.00660535	Down	hypothetical protein	ath:AT5G65440
unigene6167	968	46.07	1.53	0.11	0.0718954	-3.79796	2.92624e-05	Down
unigene6173	1101	42.78	12.26	0.06	0.00489396	-7.67478	2.61955e-14	Down	zinc finger (C3HC4-type RING finger) family protein	ath:AT5G60250
unigene6177	1486	47.91	10.68	2.33	0.218165	-2.19651	0.000633373	Down	ARA1; ARA1 (ARABINOSE KINASE); ATP binding / L-arabinokinase/ galactokinase; K12446 L-arabinokinase [EC:2.7.1.46]	ath:AT4G16130
unigene6180	1386	43.29	76.83	0.06	0.000780945	-10.3225	3.78408e-22	Down	glycosyl hydrolase family 17 protein	ath:AT3G23770
unigene6187	825	39.88	6.93	0.89	0.128427	-2.96098	2.9977e-05	Down	short-chain dehydrogenase/reductase (SDR) family protein; K04708 3-dehydrosphinganine reductase [EC:1.1.1.102]	ath:AT3G06060
unigene6194	1476	42.82	7.09	2	0.282087	-1.82579	0.00497165	Down	hypothetical protein	ath:AT2G02370
unigene6204	1648	41.81	7.36	2.42	0.328804	-1.6047	0.00912133	Down	hypothetical protein	ath:AT1G05360
unigene6217	1169	45.25	2.64	0.14	0.0530303	-4.23704	1.07634e-06	Down
unigene6224	437	35.93	2.48	0.61	0.245968	-2.02346	0.00440988	Down	gaba(A) receptor-associated protein, putative; K08341 GABA(A) receptor-associated protein (autophagy-related protein 8)
unigene6235	1741	48.82	1.76	11.04	6.27273	2.64909	0.000459344	Up	aspartyl protease family protein	ath:AT3G61820
unigene6237	1396	44.48	1.77	7.49	4.23164	2.08122	0.00772627	Up	APRR9; APRR9 (ARABIDOPSIS PSEUDO-RESPONSE REGULATOR 9); protein binding / transcription regulator/ two-component response regulator; K12128 pseudo-response regulator 9	ath:AT2G46790
unigene6247	642	40.97	1.1	8.02	7.29091	2.8661	0.000246969	Up	ATARLA1C (ADP-ribosylation factor-like A1C); GTP binding; K07977 Arf/Sar family, other	ath:AT3G49870
unigene6251	1483	40.46	0.45	2.55	5.66667	2.5025	0.00310858	Up	ANAC087; transcription factor	ath:AT5G18270
unigene6256	609	32.02	11.66	0.11	0.00943396	-6.72792	5.99818e-13	Down	electron carrier/ heme binding / iron ion binding / monooxygenase/ oxygen binding	ath:AT1G69500
unigene6270	969	39.01	46.93	0			7.79176e-22	Down	hypothetical protein	ath:AT5G26730
unigene6282	5114	46.7	10.96	0.75	0.0684307	-3.86921	2.07015e-07	Down	hypothetical protein LOC100245799
unigene6290	546	45.05	31.54	0.11	0.00348763	-8.16354	3.76605e-17	Down	protease inhibitor/seed storage/lipid transfer protein (LTP) family protein	ath:AT3G52130
unigene6294	1152	42.01	4.15	0.89	0.214458	-2.22123	0.00120469	Down	emb2204 (embryo defective 2204)	ath:AT1G22090
unigene6297	1511	43.55	11.61	2.72	0.234281	-2.09369	0.00137499	Down	selenoprotein-related	ath:AT5G58640
unigene6308	516	43.99	29.81	0			7.00051e-20	Down	late embryogenesis abundant domain-containing protein / LEA domain-containing protein	ath:AT2G03850
unigene6310	2312	44.42	1.5	0.22	0.146667	-2.76939	0.000592004	Down	kinesin motor family protein	ath:AT3G51150
unigene6323	841	42.09	0.51	2.39	4.68627	2.22844	0.00662651	Up	hypothetical protein	ath:AT2G42190
unigene6330	2219	43.31	5.38	0.61	0.113383	-3.14073	1.91149e-05	Down	PLDP2; PLDP2; phospholipase D (EC:3.1.4.4); K01115 phospholipase D [EC:3.1.4.4]	ath:AT3G05630
unigene6333	792	41.04	14.88	0			6.4408e-17	Down	methyltransferase-related	ath:AT1G78140
unigene6338	1019	42.59	3.54	0.65	0.183616	-2.44524	0.000378281	Down	OTU-like cysteine protease family protein	ath:AT3G57810
unigene6342	2760	43.88	7.91	1.97	0.249052	-2.00548	0.00166603	Down	transcription factor	ath:AT1G30810
unigene6355	941	43.15	11.45	0			3.52328e-16	Down	FLA5; FLA5 (FASCICLIN-LIKE ARABINOGALACTAN PROTEIN 5 PRECURSOR)	ath:AT4G31370
unigene6371	390	41.54	0.76	3.48	4.57895	2.19502	0.00612808	Up	ASD1; ASD1 (ALPHA-L-ARABINOFURANOSIDASE 1); alpha-N-arabinofuranosidase/ hydrolase, acting on glycosyl bonds / xylan 1,4-beta-xylosidase	ath:AT3G10740
unigene6373	2148	46.55	24.39	8.18	0.335383	-1.57612	0.00849148	Down	protein kinase family protein	ath:AT4G32250
unigene6384	558	32.08	53.24	3.53	0.0663035	-3.91477	5.17939e-08	Down
unigene6396	891	51.96	2.53	0.33	0.130435	-2.9386	0.00018685	Down	F-box family protein	ath:AT2G27310
unigene6398	834	35.49	1.16	0.06	0.0517241	-4.27302	2.65437e-05	Down	hypothetical protein	ath:AT3G18215
unigene6401	1653	46.76	8.46	2	0.236407	-2.08066	0.00160969	Down	MGD1; MGD1 (MONOGALACTOSYL DIACYLGLYCEROL SYNTHASE 1); 1,2-diacylglycerol 3-beta-galactosyltransferase/ UDP-galactosyltransferase/ UDP-glycosyltransferase/ transferase, transferring glycosyl groups (EC:2.4.1.46); K03715 1,2-diacylglycerol 3-beta-galactosyltransferase [EC:2.4.1.46]	ath:AT4G31780
unigene6406	2109	37.98	12.15	4.06	0.334156	-1.5814	0.00890284	Down	protein kinase, putative	ath:AT3G22750
unigene6425	1456	43.06	4.26	0			1.01196e-11	Down	hypothetical protein	ath:AT3G27900
unigene6438	1760	43.12	110	0.06	0.000545455	-10.8403	1.06341e-23	Down	PAP11; PAP11 (PURPLE ACID PHOSPHATASE 11); acid phosphatase/ protein serine/threonine phosphatase	ath:AT2G18130
unigene6443	1887	42.45	32.87	1.99	0.0605415	-4.04593	1.96964e-08	Down	ATPDIL1-1 (PDI-LIKE 1-1); protein disulfide isomerase; K09580 protein disulfide-isomerase A1 [EC:5.3.4.1]	ath:AT1G21750
unigene6446	2434	44.17	8.04	1.89	0.235075	-2.08881	0.00161793	Down	agenet domain-containing protein	ath:AT1G11420
unigene6449	1484	47.64	5.36	1.3	0.242537	-2.04372	0.00172245	Down	GPT1; GPT1; antiporter/ glucose-6-phosphate transmembrane transporter	ath:AT5G54800
unigene6451	941	49.63	8.51	2.56	0.300823	-1.73302	0.00685785	Down	hypothetical protein	ath:AT2G23790
unigene6452	1687	39.6	4.13	0			1.31853e-11	Down	APRR4; APRR4 (PSEUDO-RESPONSE REGULATOR 4); transcription factor/ two-component response regulator; K14491 two-component response regulator ARR-B family	ath:AT5G49240
unigene6458	1423	43.57	5.05	1.17	0.231683	-2.10977	0.00184562	Down	hypothetical protein	ath:AT2G02370
unigene6472	821	37.39	2.41	10.29	4.26971	2.09414	0.00531005	Up	auxin-responsive family protein; K14488 SAUR family protein	ath:AT4G00880
unigene6481	5013	44.13	2.34	0.36	0.153846	-2.70044	0.000260548	Down	HAC5; HAC5; H3/H4 histone acetyltransferase/ histone acetyltransferase; K04498 E1A/CREB-binding protein [EC:2.3.1.48]	ath:AT3G12980
unigene6497	463	39.52	20.12	6.31	0.313618	-1.67292	0.00751614	Down	BIP1; BIP1; ATP binding; K09490 heat shock 70kDa protein 5	ath:AT5G28540
unigene6503	1569	45.51	18.66	5.67	0.303859	-1.71853	0.00623971	Down	ATRBP47C (ARABIDOPSIS THALIANA RNA-BINDING PROTEIN 47C); RNA binding	ath:AT1G47490
unigene6504	482	44.19	10.2	0			2.55128e-15	Down	AMS; AMS (ABORTED MICROSPORES); DNA binding / transcription factor	ath:AT2G16910
unigene6511	1231	42.97	2.13	0.5	0.234742	-2.09085	0.00403928	Down	DNA-binding storekeeper protein-related	ath:AT1G11510
unigene6525	1995	45.46	2.94	0.61	0.207483	-2.26894	0.00152866	Down	glutamine-fructose-6-phosphate transaminase (isomerizing)/ sugar binding / transaminase (EC:2.6.1.16); K00820 glucosamine--fructose-6-phosphate aminotransferase (isomerizing) [EC:2.6.1.16]	ath:AT3G24090
unigene6529	1278	44.76	2.36	0.28	0.118644	-3.07529	7.70854e-05	Down	hypothetical protein	ath:AT1G74150
unigene6534	958	50.1	1.97	0.44	0.22335	-2.16262	0.00381702	Down	heat shock protein-related	ath:AT5G47590
unigene6539	1680	47.74	5.26	1.22	0.231939	-2.10818	0.00182927	Down	hypothetical protein	ath:AT3G12150
unigene6547	697	43.9	3.82	0.58	0.151832	-2.71945	0.000191974	Down	CPN10; CPN10 (CHAPERONIN 10); chaperone binding; K04078 chaperonin GroES	ath:AT1G14980
unigene6552	1244	45.34	21.25	0.06	0.00282353	-8.46828	1.23911e-16	Down	SHT; SHT (SPERMIDINE HYDROXYCINNAMOYL TRANSFERASE); N-acyltransferase/ hydroxycinnamoyltransferase/ spermidine:caffeoyl CoA N-acyltransferase/ spermidine:coumaroyl CoA N-acyltransferase/ spermidine:feruloyl CoA N-acyltransferase/ spermidine:sinapoyl CoA N-acyltransferase	ath:AT2G19070
unigene6556	743	46.03	2.44	0.67	0.27459	-1.86465	0.00529952	Down	P5CS1; P5CS1 (DELTA1-PYRROLINE-5-CARBOXYLATE SYNTHASE 1); delta1-pyrroline-5-carboxylate synthetase (EC:2.7.2.11 1.2.1.41); K12657 delta-1-pyrroline-5-carboxylate synthetase [EC:2.7.2.11 1.2.1.41]	ath:AT2G39800
unigene6558	1134	26.98	13.81	0.06	0.00434468	-7.84654	8.34671e-15	Down
unigene6565	925	39.68	1.02	5.12	5.01961	2.32757	0.00258799	Up	phosphoglycerate/bisphosphoglycerate mutase-related	ath:AT1G09932
unigene6570	697	44.91	17.66	0			1.21472e-17	Down	hypothetical protein	ath:AT3G50580
unigene6576	895	41.45	0.83	3.56	4.28916	2.10069	0.00856846	Up	senescence-associated protein-related	ath:AT1G74940
unigene6602	571	42.03	3.52	0.22	0.0625	-4	9.88976e-07	Down	TWN2; TWN2 (TWIN 2); ATP binding / aminoacyl-tRNA ligase/ nucleotide binding / valine-tRNA ligase (EC:6.1.1.9); K01873 valyl-tRNA synthetase [EC:6.1.1.9]	ath:AT1G14610
unigene6609	1841	45.03	3.29	0.39	0.118541	-3.07654	5.94468e-05	Down	DFL1; DFL1 (DWARF IN LIGHT 1); indole-3-acetic acid amido synthetase; K14487 auxin responsive GH3 gene family	ath:AT5G54510
unigene6622	1783	43.41	3.43	0.67	0.195335	-2.35598	0.000855089	Down	high mobility group (HMG1/2) family protein / ARID/BRIGHT DNA-binding domain-containing protein	ath:AT1G04880
unigene6627	1713	44.83	15.83	0			3.54387e-17	Down	lipase class 3 family protein (EC:3.1.1.3)	ath:AT1G06250
unigene6635	1851	42.09	4.22	1.11	0.263033	-1.92668	0.00446919	Down	lyase	ath:AT1G09880
unigene6637	742	45.28	2.15	8.7	4.04651	2.01668	0.00945608	Up	hypothetical protein	ath:AT2G35810
unigene6653	1156	45.67	5.4	0.78	0.144444	-2.79141	8.37942e-05	Down	transducin family protein / WD-40 repeat family protein; K13137 serine-threonine kinase receptor-associated protein	ath:AT1G15470
unigene6666	1039	35.32	0.4	2.06	5.15	2.36457	0.00542137	Up	long-chain-fatty-acid--CoA ligase family protein / long-chain acyl-CoA synthetase family protein (EC:6.2.1.3); K01897 long-chain acyl-CoA synthetase [EC:6.2.1.3]	ath:AT2G47240
unigene6668	1230	48.86	2.71	0.5	0.184502	-2.43829	0.000887327	Down	GLT1; GLT1; glutamate synthase (NADH); K00264 glutamate synthase (NADPH/NADH) [EC:1.4.1.13 1.4.1.14]	ath:AT5G53460
unigene6670	955	42.51	2.41	0.44	0.182573	-2.45346	0.00109496	Down	hypothetical protein	ath:AT3G58150
unigene6674	2319	39.67	2.69	0.06	0.0223048	-5.4865	3.14745e-08	Down	SOL1; SOL1; transcription factor	ath:AT3G22760
unigene6689	194	49.48	1.55	0.09	0.0580645	-4.1062	5.32776e-06	Down	SEC6; SEC6	ath:AT1G71820
unigene6692	1524	42.59	5.26	1.45	0.275665	-1.85901	0.00466432	Down	CM3; CM3 (chorismate mutase 3); chorismate mutase (EC:5.4.99.5); K01850 chorismate mutase [EC:5.4.99.5]	ath:AT1G69370
unigene6698	1632	46.14	5.29	0.94	0.177694	-2.49254	0.000251834	Down	ATRBP47B (RNA-binding protein 47B); RNA binding	ath:AT3G19130
unigene6716	638	39.5	0.95	4.57	4.81053	2.26619	0.00428889	Up	ATTPS-CIN (terpene synthase-like sequence-1,8-cineole); (E)-beta-ocimene synthase/ myrcene synthase; K07385 1,8-cineole synthase [EC:4.2.3.-]	ath:AT3G25830
unigene6717	1000	45.4	3.01	0.39	0.129568	-2.94822	0.000117108	Down	DNAJ heat shock N-terminal domain-containing protein	ath:AT2G21510
unigene6724	1450	44.76	15.14	3.9	0.257596	-1.95682	0.00176888	Down	ATMPK8; ATMPK8; MAP kinase	ath:AT1G18150
unigene6740	1300	43.69	24.01	6.95	0.289463	-1.78855	0.00455288	Down	GDSL-motif lipase/hydrolase family protein	ath:AT2G42990
unigene6741	3075	41.33	4.17	1.17	0.280576	-1.83354	0.00464291	Down		ath:AT2G38580
unigene6742	759	34.39	7	1.89	0.27	-1.88897	0.00392546	Down	hypothetical protein	ath:AT1G52855
unigene6745	1457	40.08	2.2	0			3.58464e-09	Down	F-box family protein	ath:AT5G22670
unigene6749	1235	44.45	7.21	0.11	0.0152566	-6.03442	5.6192e-11	Down	TraB family protein	ath:AT1G05270
unigene6752	1323	40.06	6.49	0.17	0.0261941	-5.25461	1.05235e-09	Down	amino acid transporter family protein	ath:AT3G28960
unigene6758	533	35.27	1.46	0			1.12212e-07	Down
unigene6770	1120	42.23	1.51	0.06	0.0397351	-4.65344	3.48888e-06	Down	hypothetical protein	ath:AT3G07730
unigene6773	1846	45.88	15.29	1.66	0.108568	-3.20333	3.47998e-06	Down	NHO1; NHO1 (nonhost resistance to P. s. phaseolicola 1); carbohydrate kinase/ glycerol kinase; K00864 glycerol kinase [EC:2.7.1.30]	ath:AT1G80460
unigene6778	1721	50.26	1	4.41	4.41	2.14078	0.00762216	Up	FAD-binding domain-containing protein	ath:AT2G34810
unigene6793	1920	39.79	20.4	0			2.94303e-18	Down	CYP86C4; electron carrier/ heme binding / iron ion binding / monooxygenase/ oxygen binding	ath:AT1G13150
unigene6795	1505	43.26	2.69	12.54	4.66171	2.22086	0.00304506	Up	hypothetical protein	ath:AT2G44210
unigene6797	248	47.98	0	1.34			3.44558e-07	Up	acyl-(acyl-carrier-protein) desaturase, putative / stearoyl-ACP desaturase, putative (EC:1.14.19.2); K03921 acyl-[acyl-carrier-protein] desaturase [EC:1.14.19.2]	ath:AT3G02630
unigene6798	2292	46.07	5.54	1.52	0.274368	-1.86581	0.00368144	Down	hypothetical protein	ath:AT3G49590
unigene6801	1206	41.71	13.7	0			1.44068e-16	Down	hypothetical protein	ath:AT2G20970
unigene6810	798	44.11	9.39	0			5.71855e-15	Down	oxidoreductase family protein	ath:AT1G68540
unigene6814	1657	51.66	1.99	0.33	0.165829	-2.59223	0.000934074	Down
unigene6834	974	39.01	18.05	0.56	0.0310249	-5.01043	2.62548e-10	Down	SPX3; SPX3 (SPX DOMAIN GENE 3)	ath:AT2G45130
unigene6835	566	41.17	1.74	0.28	0.16092	-2.63559	0.000663375	Down	AtPPT1; AtPPT1 (Arabidopsis thaliana polyprenyltransferase 1); 4-hydroxybenzoate nonaprenyltransferase (EC:2.5.1.39); K06125 4-hydroxybenzoate hexaprenyltransferase [EC:2.5.1.-]	ath:AT4G23660
unigene6840	1635	42.63	4.64	0.17	0.0366379	-4.77052	2.14109e-08	Down	nodulin MtN21 family protein	ath:AT2G40900
unigene6845	523	45.12	2.02	8.27	4.09406	2.03353	0.00877989	Up	KIWI; KIWI; DNA binding / protein binding / transcription coactivator	ath:AT5G09250
unigene6849	3690	46.8	1.95	0.47	0.241026	-2.05274	0.00330161	Down	hypothetical protein	ath:AT1G15780
unigene6864	1313	48.21	8.51	2.73	0.320799	-1.64026	0.00762311	Down	ZIP4; ZIP4 (ZINC TRANSPORTER 4 PRECURSOR); cation transmembrane transporter/ copper ion transmembrane transporter; K14709 solute carrier family 39 (zinc transporter), member 1/2/3	ath:AT1G10970
unigene6901	1705	42.52	19.96	2.17	0.108717	-3.20134	4.40777e-06	Down	scpl47; scpl47 (serine carboxypeptidase-like 47); serine-type carboxypeptidase; K13289 cathepsin A (carboxypeptidase C) [EC:3.4.16.5]	ath:AT5G22980
unigene6904	1526	50.72	15.51	3.68	0.237266	-2.07542	0.00100947	Down	EDA9; EDA9 (embryo sac development arrest 9); ATP binding; K00058 D-3-phosphoglycerate dehydrogenase [EC:1.1.1.95]	ath:AT4G34200
unigene6905	2009	43.7	2.99	0.78	0.26087	-1.9386	0.00483222	Down	hypothetical protein
unigene6908	2377	42.79	5.28	0.28	0.0530303	-4.23704	1.13945e-07	Down	ATP binding / aminoacyl-tRNA ligase/ nucleotide binding / tyrosine-tRNA ligase	ath:AT1G28350
unigene6909	1064	38.53	3.48	0.11	0.0316092	-4.98351	3.9733e-08	Down	hypothetical protein	ath:AT2G41170
unigene6911	1067	43.3	2.46	0.44	0.178862	-2.48308	0.000961122	Down	nodulin MtN3 family protein	ath:AT3G48740
unigene6923	1992	42.17	14.49	0			8.4543e-17	Down	acyltransferase/ catalytic	ath:AT5G41130
unigene6928	965	36.99	0.3	2.02	6.73333	2.75132	0.00171102	Up	nodulin MtN21 family protein	ath:AT5G40210
unigene6939	1534	42.63	5.84	0.06	0.010274	-6.60486	2.9944e-11	Down	high mobility group (HMG1/2) family protein / ARID/BRIGHT DNA-binding domain-containing protein	ath:AT1G04880
unigene6944	1099	44.49	8.08	1.59	0.196782	-2.34533	0.000352116	Down	ELI3-2; ELI3-2 (ELICITOR-ACTIVATED GENE 3-2); aryl-alcohol dehydrogenase/ mannitol dehydrogenase	ath:AT4G37990
unigene6947	2458	47.56	5.24	1.45	0.276718	-1.85351	0.00479694	Down	MA3 domain-containing protein	ath:AT1G22730
unigene6950	3316	46.08	12.62	4.28	0.339144	-1.56003	0.00970224	Down	ACA11; ACA11 (autoinhibited Ca2+-ATPase 11); calcium-transporting ATPase/ calmodulin binding; K01537 Ca2+-transporting ATPase [EC:3.6.3.8]	ath:AT3G57330
unigene6954	597	43.05	2.94	0.11	0.037415	-4.74024	1.62666e-07	Down	hypothetical protein	ath:AT4G18580
unigene6959	703	42.67	5.26	1.45	0.275665	-1.85901	0.00466432	Down	phosphatase	ath:AT1G17710
unigene6967	1641	36.5	12.54	0			3.45803e-16	Down	FUR1; FUR1 (FUDR RESISTANT 1); nucleoside transmembrane transporter	ath:AT4G05120
unigene6969	842	37.29	0.45	2.22	4.93333	2.30256	0.00707412	Up	hypothetical protein	ath:AT5G42765
unigene6972	973	44.6	1.72	0.17	0.0988372	-3.3388	7.08666e-05	Down	CDC48C; CDC48C; ATP binding / ATPase/ nucleoside-triphosphatase/ nucleotide binding; K14571 ribosome biogenesis ATPase	ath:AT3G01610
unigene6973	2307	44.43	1.78	0			2.28675e-08	Down	PHD finger family protein	ath:AT2G01810
unigene6977	2275	44.26	4.26	0.78	0.183099	-2.44931	0.000476451	Down	RNA helicase, putative	ath:AT1G26370
unigene6981	987	47.21	2.13	0.22	0.103286	-3.27528	5.11316e-05	Down	FtsJ-like methyltransferase family protein	ath:AT4G25730
unigene6987	403	34.49	12.17	1.47	0.120789	-3.04944	1.3148e-05	Down
unigene6991	980	45.61	3.57	14.93	4.18207	2.06422	0.00713161	Up	hydrolase, alpha/beta fold family protein	ath:AT1G78210
unigene7011	1278	47.89	7.16	2.11	0.294693	-1.76272	0.00630931	Down	ubiquitin-associated (UBA)/TS-N domain-containing protein / octicosapeptide/Phox/Bemp1 (PB1) domain-containing protein	ath:AT4G24690
unigene7015	1615	47.55	1.21	0			5.43348e-07	Down	hypothetical protein	ath:AT1G80540
unigene7018	349	29.51	2.04	0			7.07851e-09	Down
unigene7033	1072	49.44	132.29	0.5	0.00377958	-8.04756	4.85071e-19	Down	ATLP-3; ATLP-3	ath:AT1G75030
unigene7035	433	46.65	1.3	0.06	0.0461538	-4.43741	1.12192e-05	Down
unigene7048	3635	39.72	4.22	1.22	0.2891	-1.79036	0.00736954	Down	cation efflux family protein	ath:AT1G16310
unigene7055	1215	44.03	14.49	3.17	0.218772	-2.1925	0.000795934	Down	ALDH3I1 (ALDEHYDE DEHYDROGENASE 3I1); 3-chloroallyl aldehyde dehydrogenase/ aldehyde dehydrogenase (NAD); K00128 aldehyde dehydrogenase (NAD+) [EC:1.2.1.3]	ath:AT4G34240
unigene7062	1761	45.32	4.03	0.44	0.109181	-3.1952	2.65222e-05	Down	nonsense-mediated mRNA decay NMD3 family protein; K07562 nonsense-mediated mRNA decay protein 3	ath:AT2G03820
unigene7072	1300	39.77	10.15	0.36	0.035468	-4.81734	2.93614e-09	Down	palmitoyl protein thioesterase family protein (EC:3.1.2.2); K01074 palmitoyl-protein thioesterase [EC:3.1.2.22]	ath:AT5G47330
unigene7086	501	43.71	8.18	0.17	0.0207824	-5.58849	1.25847e-10	Down	RALF1; RALF1 (RAPID ALKALINIZATION FACTOR 1); signal transducer	ath:AT1G02900
unigene7094	1538	46.29	3.34	0			9.2478e-11	Down	kelch repeat-containing F-box family protein	ath:AT4G39590
unigene7112	874	42.33	3.43	1	0.291545	-1.77821	0.00752161	Down	EIF3B-2 (EUKARYOTIC TRANSLATION INITIATION FACTOR 3B-2); nucleic acid binding / protein binding / translation initiation factor; K03253 translation initiation factor eIF-3 subunit 9	ath:AT5G25780
unigene7121	2222	47.25	5.75	1.56	0.271304	-1.88202	0.00410101	Down	zinc finger (CCCH-type) family protein	ath:AT5G58620
unigene7126	1012	41.4	2.46	0.25	0.101626	-3.29866	3.32905e-05	Down	AGD8; AGD8 (ARF-GAP DOMAIN 8); ARF GTPase activator/ DNA binding / zinc ion binding	ath:AT4G17890
unigene7131	1307	45.52	19.89	6.06	0.304676	-1.71465	0.0062053	Down	ALDH2B4 (ALDEHYDE DEHYDROGENASE 2B4); 3-chloroallyl aldehyde dehydrogenase/ ATP binding / aldehyde dehydrogenase (NAD) (EC:1.2.1.3); K00128 aldehyde dehydrogenase (NAD+) [EC:1.2.1.3]	ath:AT3G48000
unigene7132	594	40.74	16.32	2.34	0.143382	-2.80206	3.81207e-05	Down
unigene7133	5048	42.27	5.11	0.36	0.0704501	-3.82725	5.73252e-07	Down	XIB; XIB (MYOSIN XI B); motor	ath:AT1G04160
unigene7151	379	34.04	2.55	0			1.04166e-09	Down	hypothetical protein	ath:AT2G27670
unigene7154	964	42.84	25.75	0.06	0.0023301	-8.74539	1.88379e-17	Down
unigene7163	151	48.34	3.12	0.13	0.0416667	-4.58496	1.35136e-07	Down
unigene7164	1677	39.36	1.46	6.95	4.76027	2.25104	0.00333137	Up	hypothetical protein	ath:AT5G45850
unigene7183	856	45.44	1.4	7.98	5.7	2.51096	0.00127526	Up	hypothetical protein	ath:AT5G48480
unigene7189	1385	42.96	0.5	2.29	4.58	2.19535	0.00967682	Up	Dof-type zinc finger domain-containing protein	ath:AT5G62940
unigene7192	1216	44.82	3.84	1.03	0.268229	-1.89846	0.00352169	Down	hypothetical protein	ath:AT1G68440
unigene7193	168	40.48	1.69	0.28	0.16568	-2.59352	0.000798427	Down
unigene7199	1287	41.88	1.16	0			7.45e-07	Down	uracil phosphoribosyltransferase, putative / UMP pyrophosphorylase, putative / UPRTase, putative; K00876 uridine kinase [EC:2.7.1.48]	ath:AT3G27440
unigene7204	559	37.21	1.15	5.06	4.4	2.1375	0.00725798	Up	hypothetical protein	ath:AT3G03341
unigene7223	583	45.63	2.69	0.28	0.104089	-3.26411	2.84347e-05	Down	ChaC-like family protein	ath:AT5G26220
unigene7231	1227	39.61	3.43	0			7.14954e-11	Down	replication protein-related	ath:AT1G52950
unigene7232	1561	46.51	35.47	11.56	0.325909	-1.61746	0.00711236	Down	eukaryotic translation initiation factor 4A, putative / eIF-4A, putative; K03257 translation initiation factor eIF-4A	ath:AT1G72730
unigene7237	499	34.47	5.84	1.11	0.190068	-2.39541	0.000517538	Down
unigene7240	3262	43.38	3.94	1.21	0.307107	-1.70319	0.00724861	Down	hypothetical protein	ath:AT1G63300
unigene7244	1298	41.14	2.39	11.47	4.79916	2.26278	0.00321766	Up	meprin and TRAF homology domain-containing protein / MATH domain-containing protein	ath:AT2G32870
unigene7245	732	54.78	8.11	2.4	0.295931	-1.75667	0.00479034	Down	DNA-binding family protein	ath:AT4G17950
unigene7246	1161	45.91	3.22	0.76	0.236025	-2.08299	0.00210676	Down	TRN1; TRN1 (TRANSPORTIN 1); protein transporter	ath:AT2G16950
unigene7257	743	40.65	1.6	8.54	5.3375	2.41616	0.00142083	Up	SBP2; SBP2 (SELENIUM-BINDING PROTEIN 2); selenium binding	ath:AT4G14040
unigene7260	383	36.55	67.4	0			2.13435e-23	Down	hypothetical protein	ath:AT3G22057
unigene7271	1130	40.18	82.46	0.04			1.28405e-23	Down	carboxylesterase	ath:AT1G57590
unigene7276	1667	45.95	3.34	0.04	0.011976	-6.3837	4.28161e-10	Down	protein kinase family protein	ath:AT5G16500
unigene7284	2088	44.35	5.34	1.17	0.219101	-2.19033	0.000941059	Down	ATNEK2; ATNEK2 (NIMA-RELATED KINASE 2); ATP binding / kinase/ protein kinase/ protein serine/threonine kinase; K08857 NIMA (never in mitosis gene a)-related kinase [EC:2.7.11.1]	ath:AT3G04810
unigene7298	1886	48.14	0.42	2.28	5.42857	2.44057	0.00306905	Up	PIN6; PIN6 (PIN-FORMED 6); auxin:hydrogen symporter/ transporter; K13947 auxin efflux carrier family	ath:AT1G77110
unigene7303	426	35.21	11.77	0			6.27798e-16	Down
unigene7310	1352	41.42	1.17	4.93	4.21368	2.07508	0.00960007	Up	trehalose-6-phosphate phosphatase, putative (EC:3.1.3.12)	ath:AT5G10100
unigene7314	432	36.11	5.33	0			1.22566e-12	Down
unigene7322	2437	41.98	13.19	0			2.11443e-16	Down	ABC transporter family protein	ath:AT3G55100
unigene7325	883	38.96	10.5	0			1.9049e-15	Down	plastocyanin-like domain-containing protein	ath:AT3G18590
unigene7336	722	43.35	17.09	5.45	0.3189	-1.64882	0.00654729	Down	ATMPK8; ATMPK8; MAP kinase	ath:AT1G18150
unigene7343	2038	49.26	2.39	0.64	0.267782	-1.90087	0.00691624	Down	INT4; INT4 (INOSITOL TRANSPORTER 4); carbohydrate transmembrane transporter/ myo-inositol:hydrogen symporter/ sugar:hydrogen symporter; K08150 MFS transporter, SP family, solute carrier family 2 (myo-inositol transporter), member 13	ath:AT4G16480
unigene7362	541	36.23	0.19	1.39	7.31579	2.87101	0.00194868	Up
unigene7373	3038	44.34	1.97	0.36	0.182741	-2.45213	0.00146236	Down	DNA binding / transcription factor	ath:AT5G27610
unigene7386	1280	37.34	0.88	4.17	4.73864	2.24447	0.004472	Up	MBP2; MBP2 (MYROSINASE-BINDING PROTEIN 2); sugar binding / thioglucosidase binding	ath:AT1G52030
unigene7390	1358	38.44	1.2	6.19	5.15833	2.36691	0.00263707	Up	SHP1; SHP1 (SHATTERPROOF 1); DNA binding / protein binding / transcription factor; K09264 MADS-box transcription factor, plant	ath:AT3G58780
unigene7399	1821	46.4	5.52	1.56	0.282609	-1.82312	0.00533145	Down	hypothetical protein	ath:AT5G23700
unigene7422	346	45.38	1.07	0			1.4456e-06	Down
unigene7433	1312	49.54	24.91	7.95	0.319149	-1.6477	0.00806804	Down	reversibly glycosylated polypeptide, putative; K13379 reversibly glycosylated polypeptide/UDP-arabinopyranose mutase [EC:2.4.1.- 5.4.99.-]	ath:AT5G16510
unigene7434	834	49.04	0.35	2.51	7.17143	2.84226	0.000849373	Up	hypothetical protein	ath:AT2G43540
unigene7443	1845	45.91	0.23	1.72	7.47826	2.9027	0.00142017	Up	AtUGT85A3 (UDP-glucosyl transferase 85A3); glucuronosyltransferase/ transcription factor/ transferase, transferring glycosyl groups	ath:AT1G22380
unigene7444	1223	40.39	6.72	0.56	0.0833333	-3.58496	1.70825e-06	Down	APT5; APT5 (Adenine phosphoribosyltransferase 5); adenine phosphoribosyltransferase (EC:2.4.2.7); K00759 adenine phosphoribosyltransferase [EC:2.4.2.7]	ath:AT5G11160
unigene7445	3660	45.87	17.43	5.38	0.308663	-1.69589	0.00531113	Down	protein transport protein Sec24, putative; K14007 protein transport protein SEC24	ath:AT3G07100
unigene7452	466	36.27	7.32	0			6.05102e-14	Down	hypothetical protein	ath:AT1G23560
unigene7453	970	40.89	4.08	0.39	0.0955882	-3.38702	1.12721e-05	Down	SAG18; SAG18 (SENESCENCE ASSOCIATED GENE 18)	ath:AT1G71190
unigene7454	1568	40.69	10.48	0.06	0.00572519	-7.44846	1.18508e-13	Down	SMO1-1; SMO1-1 (STEROL-4ALPHA-METHYL OXIDASE 1-1); 4,4-dimethyl-9beta,19-cyclopropylsterol-4alpha-methyl oxidase/ C-4 methylsterol oxidase/ catalytic; K14423 4,4-dimethyl-9beta,19-cyclopropylsterol-4alpha-methyl oxidase [EC:1.14.13.72]	ath:AT4G12110
unigene7466	565	43.36	0.37	2.15	5.81081	2.53874	0.00306905	Up
unigene7494	206	47.57	2.84	0.58	0.204225	-2.29177	0.00106002	Down	ALDH2B7; 3-chloroallyl aldehyde dehydrogenase/ aldehyde dehydrogenase (NAD) (EC:1.2.1.3); K00128 aldehyde dehydrogenase (NAD+) [EC:1.2.1.3]	ath:AT1G23800
unigene7496	1566	40.8	3.75	0.5	0.133333	-2.90689	9.13003e-05	Down	ATBCAT-2 (ARABIDOPSIS THALIANA BRANCHED-CHAIN AMINO ACID TRANSAMINASE 2); branched-chain-amino-acid transaminase/ catalytic (EC:2.6.1.42); K00826 branched-chain amino acid aminotransferase [EC:2.6.1.42]	ath:AT1G10070
unigene7498	1489	37.88	2.76	13.32	4.82609	2.27085	0.00243635	Up	cation efflux family protein / metal tolerance protein, putative (MTPc3)	ath:AT3G58060
unigene7505	857	45.27	3.78	0.95	0.251323	-1.99239	0.00315891	Down	phosphoinositide binding	ath:AT1G17820
unigene7506	1816	40.75	10.22	0.11	0.0107632	-6.53775	2.11396e-12	Down	basic helix-loop-helix (bHLH) family protein	ath:AT1G06170
unigene7510	1401	43.9	1.8	7.62	4.23333	2.08179	0.00749485	Up	KNAT6; KNAT6; DNA binding / transcription activator/ transcription factor	ath:AT1G23380
unigene7517	500	41.6	2.1	9.64	4.59048	2.19864	0.00452279	Up	hypothetical protein	ath:AT1G02470
unigene7520	987	40.73	44.22	5	0.113071	-3.1447	1.40101e-21	Down	MS2; MS2 (MALE STERILITY 2); fatty acyl-CoA reductase (alcohol-forming)/ oxidoreductase, acting on the CH-CH group of donors, NAD or NADP as acceptor	ath:AT3G11980
unigene7523	1315	41.83	12.28	0			4.17541e-16	Down	F-box family protein	ath:AT2G31470
unigene7524	868	36.87	14.86	0.06	0.00403769	-7.95226	4.07618e-15	Down	LIM domain-containing protein	ath:AT3G61230
unigene7525	618	57.61	1.46	0.06	0.0410959	-4.60486	4.47145e-06	Down	hypothetical protein	ath:AT1G15190
unigene7527	3256	45.36	3.99	1.17	0.293233	-1.76988	0.00603222	Down	protein kinase family protein	ath:AT5G57610
unigene7528	261	36.02	1.83	0			1.82837e-08	Down
unigene7530	1305	44.14	17.5	3.61	0.206286	-2.27728	0.000522629	Down	hypothetical protein	ath:AT4G23930
unigene7543	1628	47.3	4.29	16.32	3.8042	1.92759	0.00954947	Up	GT72B1; GT72B1; UDP-glucosyltransferase/ UDP-glycosyltransferase/ transferase, transferring glycosyl groups; K08237 hydroquinone glucosyltransferase [EC:2.4.1.218]	ath:AT4G01070
unigene7547	642	49.38	1.83	0			1.82837e-08	Down	short-chain dehydrogenase/reductase (SDR) family protein	ath:AT1G24470
unigene7556	1297	49.65	0.4	2.11	5.275	2.39917	0.00469477	Up	F-box family protein	ath:AT1G78100
unigene7558	1318	32.93	3.13	0.36	0.115016	-3.12009	5.92001e-05	Down
unigene7574	441	31.75	16.52	0			2.32339e-17	Down
unigene7577	2134	44.1	9.32	1.17	0.125536	-2.99382	2.15612e-05	Down	leucine-rich repeat family protein	ath:AT2G17440
unigene7584	1310	44.35	1.48	0.11	0.0743243	-3.75002	3.6924e-05	Down	nuclear transport factor 2 (NTF2) family protein / RNA recognition motif (RRM)-containing protein	ath:AT1G69250
unigene7585	2011	45.35	8.41	0.9	0.107015	-3.22411	4.73389e-06	Down	nodulin family protein	ath:AT2G28120
unigene7590	4078	43.67	11.62	3.9	0.335628	-1.57506	0.00927582	Down	ATPI4K ALPHA; 1-phosphatidylinositol 4-kinase/ inositol or phosphatidylinositol kinase; K00888 phosphatidylinositol 4-kinase [EC:2.7.1.67]	ath:AT1G49340
unigene7594	596	42.95	2.73	0.58	0.212454	-2.23478	0.00185778	Down	transferase, transferring glycosyl groups; K03847 alpha-1,6-mannosyltransferase [EC:2.4.1.130]	ath:AT1G02145
unigene7607	919	41.6	3.62	14.68	4.05525	2.01979	0.00662569	Up	hypothetical protein
unigene7610	1610	38.82	1.92	8.34	4.34375	2.11894	0.006576	Up	MYB31; MYB31 (MYB DOMAIN PROTEIN 31); DNA binding / transcription factor; K09422 myb proto-oncogene protein, plant	ath:AT1G74650
unigene7616	1240	42.1	5.24	22.52	4.29771	2.10357	0.00453222	Up	acid phosphatase class B family protein	ath:AT1G04040
unigene7635	1064	48.31	94.51	0.22	0.0023278	-8.74682	3.10089e-20	Down	ATLP-3; ATLP-3	ath:AT1G75030
unigene7638	427	42.49	0.32	2.09	6.53125	2.70736	0.00139654	Up	NDF6; NDF6 (NDH DEPENDENT FLOW 6)	ath:AT1G18730
unigene7642	1717	46.88	1.95	0.4	0.205128	-2.2854	0.00182418	Down	TPR3; TPR3 (TOPLESS-RELATED 3)	ath:AT5G27030
unigene7646	5663	42.68	2.97	0.89	0.299663	-1.73859	0.00991043	Down	hypothetical protein	ath:AT1G24460
unigene7656	1107	53.75	4.52	1.22	0.269912	-1.88944	0.0047958	Down	hypothetical protein	ath:AT3G15000
unigene7657	1580	45.63	2.59	0.76	0.293436	-1.76888	0.00773014	Down	BIK1; BIK1 (BOTRYTIS-INDUCED KINASE1); kinase	ath:AT2G39660
unigene7669	148	47.97	3.24	0.22	0.0679012	-3.88042	1.99146e-06	Down
unigene7674	1272	38.44	3.59	0			4.6277e-11	Down	hypothetical protein	ath:AT1G23510
unigene7675	1976	43.27	9.9	1.5	0.151515	-2.72247	7.46383e-05	Down	subtilase family protein	ath:AT4G20430
unigene7676	1969	44.03	5.03	1.28	0.254473	-1.97441	0.00317025	Down	BON3; BON3 (BONZAI 3); calcium-dependent phospholipid binding	ath:AT1G08860
unigene7689	1323	45.28	4.54	0.72	0.15859	-2.65662	0.000192638	Down	SRO2; SRO2 (SIMILAR TO RCD ONE 2); NAD+ ADP-ribosyltransferase	ath:AT1G23550
unigene7696	725	40.28	29.73	122.92	4.13454	2.04773	0.00649953	Up	eukaryotic translation initiation factor SUI1, putative	ath:AT5G54940
unigene7705	595	45.88	2.04	0.06	0.0294118	-5.08746	3.20078e-07	Down	hypothetical protein	ath:AT1G03700
unigene7706	1032	44.38	0.7	5.65	8.07143	3.01282	0.00016898	Up	hypothetical protein	ath:AT4G09620
unigene7712	1131	44.83	13.14	3.75	0.285388	-1.809	0.00449109	Down	ubiquitin-associated (UBA)/TS-N domain-containing protein / octicosapeptide/Phox/Bemp1 (PB1) domain-containing protein	ath:AT4G24690
unigene7718	708	39.69	5.96	0.7	0.11745	-3.08989	1.93143e-05	Down	hypothetical protein (EC:2.8.1.1)	ath:AT5G66170
unigene7743	1366	41.29	1.62	6.7	4.1358	2.04817	0.00709878	Up	STO; STO (SALT TOLERANCE); DNA binding / protein binding / transcription factor/ zinc ion binding	ath:AT1G06040
unigene7747	1203	44.06	2.5	0.39	0.156	-2.68038	0.000431514	Down	PHF1; PHF1 (PHOSPHATE TRANSPORTER TRAFFIC FACILITATOR1); nucleotide binding	ath:AT3G52190
unigene7757	712	34.41	18.52	0.03	0.00161987	-9.26991	8.16097e-17	Down	hypothetical protein	ath:AT5G48210
unigene7758	1337	44.05	5.14	1.21	0.235409	-2.08676	0.00138492	Down	zinc finger (DHHC type) family protein	ath:AT3G09320
unigene7769	1087	34.41	0.6	4.78	7.96667	2.99398	0.000184752	Up	hypothetical protein	ath:AT3G15810
unigene7771	1111	41.85	28.23	5.06	0.179242	-2.48002	0.000174901	Down	AS2; AS2 (ASYMMETRIC LEAVES 2); protein binding	ath:AT1G65620
unigene7776	1257	44.39	1.55	0.06	0.0387097	-4.69116	2.73851e-06	Down	PME31; pectinesterase family protein (EC:3.1.1.11); K01051 pectinesterase [EC:3.1.1.11]	ath:AT3G29090
unigene7780	792	41.41	14.19	1.97	0.13883	-2.84861	2.30587e-05	Down	AtPPa1; AtPPa1 (Arabidopsis thaliana pyrophosphorylase 1); inorganic diphosphatase (EC:3.6.1.1); K01507 inorganic pyrophosphatase [EC:3.6.1.1]	ath:AT1G01050
unigene7786	880	47.5	4.49	18.87	4.20267	2.07131	0.00665209	Up	MLP28; MLP28 (MLP-LIKE PROTEIN 28)	ath:AT1G70830
unigene7790	918	37.04	5.77	1.39	0.240901	-2.05349	0.00209942	Down
unigene7792	1911	37.62	8.6	0			1.30385e-14	Down	hypothetical protein	ath:AT1G23660
unigene7795	2981	46.43	2.87	0.85	0.296167	-1.75552	0.00720182	Down	protein binding / zinc ion binding	ath:AT5G04460
unigene7805	1524	47.24	34.65	3.99	0.115152	-3.11839	4.15709e-06	Down	AtMS2; AtMS2; 5-methyltetrahydropteroyltriglutamate-homocysteine S-methyltransferase/ methionine synthase (EC:2.1.1.14); K00549 5-methyltetrahydropteroyltriglutamate--homocysteine methyltransferase [EC:2.1.1.14]	ath:AT3G03780
unigene7809	486	30.45	5.19	1.61	0.310212	-1.68867	0.00911326	Down
unigene7827	822	46.23	8.48	0.33	0.0389151	-4.68353	9.01803e-09	Down	hydrolase	ath:AT5G09430
unigene7835	2077	51.18	3.78	0.89	0.23545	-2.08651	0.0022678	Down	zinc finger (C3HC4-type RING finger) family protein	ath:AT1G08050
unigene7842	1004	35.16	4.7	0			3.92866e-12	Down
unigene7844	771	35.41	15.37	0.06	0.00390371	-8.00094	2.94585e-15	Down	hypothetical protein	ath:AT1G02470
unigene7848	1071	43.23	1.65	6.42	3.89091	1.96011	0.00979285	Up	WOX13; WOX13 (WUSCHEL-RELATED HOMEOBOX 13); DNA binding / transcription factor	ath:AT4G35550
unigene7849	2126	45.16	3.52	1	0.284091	-1.81558	0.0063938	Down	RAB GTPase activator	ath:AT2G43490
unigene7855	1854	45.25	2.69	0.78	0.289963	-1.78606	0.00878727	Down	hypothetical protein; K14431 transcription factor TGA	ath:AT1G08320
unigene7856	3313	41.38	9.69	2.98	0.307534	-1.70118	0.0072792	Down	FLP; FLP (FOUR LIPS); DNA binding / transcription factor; K09422 myb proto-oncogene protein, plant	ath:AT1G14350
unigene7857	5442	44.98	5.91	1.93	0.326565	-1.61456	0.00951166	Down	EMB1674 (EMBRYO DEFECTIVE 1674)	ath:AT1G58210
unigene7861	687	43.23	16.8	3	0.178571	-2.48543	0.00019083	Down	calcium-binding protein, putative; K13448 calcium-binding protein CML	ath:AT1G73630
unigene7864	681	37.59	2.49	0.49	0.196787	-2.34529	0.000887327	Down	PYRD; PYRD (pyrimidine d); dihydroorotate dehydrogenase (EC:1.3.5.2); K00254 dihydroorotate dehydrogenase [EC:1.3.5.2]	ath:AT5G23300
unigene7868	1598	52.75	2.97	0.5	0.16835	-2.57046	0.000499734	Down	transferase family protein	ath:AT2G39980
unigene7872	669	38.12	2.25	0			2.97568e-09	Down	F-box family protein	ath:AT1G32375
unigene7879	2508	50.56	2.89	0.81	0.280277	-1.83508	0.00494697	Down	UGT71C5 (UDP-GLUCOSYL TRANSFERASE 71C5); UDP-glycosyltransferase/ quercetin 3-O-glucosyltransferase/ transferase, transferring glycosyl groups (EC:2.4.1.91)	ath:AT1G07240
unigene7901	2383	45.32	3.74	1.12	0.299465	-1.73954	0.00687296	Down	SGR2; SGR2 (SHOOT GRAVITROPISM 2); phospholipase A1	ath:AT1G31480
unigene7905	1458	39.92	1.44	0.11	0.0763889	-3.71049	4.68449e-05	Down	ROF1; ROF1 (ROTAMASE FKBP 1); FK506 binding / calmodulin binding / peptidyl-prolyl cis-trans isomerase; K09571 FK506-binding protein 4/5 [EC:5.2.1.8]	ath:AT3G25230
unigene7909	1778	49.33	3.8	0.22	0.0578947	-4.11042	5.41884e-07	Down	CYP78A6; electron carrier/ heme binding / iron ion binding / monooxygenase/ oxygen binding	ath:AT2G46660
unigene7915	1867	42.74	2.67	0.63	0.235955	-2.08342	0.00203442	Down	PRMT7; PRMT7 (PROTEIN ARGININE METHYLTRANSFERASE 7); methyltransferase; K11438 protein arginine N-methyltransferase 7 [EC:2.1.1.-]	ath:AT4G16570
unigene7922	579	41.8	9.57	0.11	0.0114943	-6.44294	3.94193e-12	Down	glycine-rich protein	ath:AT2G05530
unigene7924	1232	39.12	3.38	0.56	0.16568	-2.59352	0.000342978	Down	speckle-type POZ protein-related	ath:AT3G56230
unigene7925	814	46.68	7.69	1.78	0.231469	-2.11111	0.00149694	Down	ATS1; ATS1; glycerol-3-phosphate O-acyltransferase (EC:2.3.1.15); K00630 glycerol-3-phosphate O-acyltransferase [EC:2.3.1.15]	ath:AT1G32200
unigene7927	4731	46.1	4.52	0.06	0.0132743	-6.23522	3.18313e-10	Down	ACC1; ACC1 (ACETYL-COENZYME A CARBOXYLASE 1); acetyl-CoA carboxylase; K11262 acetyl-CoA carboxylase / biotin carboxylase [EC:6.4.1.2 6.3.4.14]	ath:AT1G36160
unigene7931	184	38.04	1.2	0.04	0.0333333	-4.90689	2.46727e-06	Down	TPP2; TPP2 (TRIPEPTIDYL PEPTIDASE II); tripeptidyl-peptidase; K01280 tripeptidyl-peptidase II [EC:3.4.14.10]	ath:AT4G20850
unigene7950	644	42.39	3.29	14.39	4.37386	2.12891	0.00544177	Up	band 7 family protein	ath:AT5G62740
unigene7956	1150	44.78	2.57	0.33	0.128405	-2.96123	0.000163286	Down	hypothetical protein	ath:AT4G35070
unigene7957	1317	43.74	4.54	0			5.50998e-12	Down	serpin family protein / serine protease inhibitor family protein	ath:AT1G62170
unigene7969	1926	47.09	7.26	2.29	0.315427	-1.66462	0.00721169	Down	calcium-dependent protein kinase, putative (EC:2.7.11.17)
unigene7979	1686	47.15	4.03	0.56	0.138958	-2.84728	9.67282e-05	Down	thioesterase family protein (EC:3.1.2.2)	ath:AT5G48370
unigene7980	1113	41.78	0.45	2.87	6.37778	2.67305	0.00152931	Up	MERI5B; MERI5B (meristem-5); hydrolase, acting on glycosyl bonds / xyloglucan:xyloglucosyl transferase; K08235 xyloglucan:xyloglucosyl transferase [EC:2.4.1.207]	ath:AT4G30270
unigene7988	1539	42.04	43.94	0.06	0.0013655	-9.51636	9.67394e-20	Down	NIP7;1; NIP7;1 (NOD26-LIKE INTRINSIC PROTEIN 7;1); water channel; K09874 aquaporin NIP	ath:AT3G06100
unigene7997	1813	41.31	23.02	90.43	3.92832	1.97391	0.0088946	Up
unigene8010	3206	43.26	9.05	0.36	0.039779	-4.65185	3.73404e-09	Down	villin, putative; K05768 gelsolin	ath:AT5G57320
unigene8024	743	39.43	2.27	9.59	4.22467	2.07884	0.00733651	Up	SPL3; SPL3 (SQUAMOSA PROMOTER BINDING PROTEIN-LIKE 3); DNA binding / transcription factor	ath:AT2G33810
unigene8026	1386	41.2	1.76	0.22	0.125	-3	0.000212047	Down	hypothetical protein	ath:AT4G21215
unigene8028	1919	39.24	5.34	1.66	0.310861	-1.68566	0.00726883	Down
unigene8059	1252	42.65	6.05	0.89	0.147107	-2.76506	8.33385e-05	Down	dehydration-responsive family protein	ath:AT2G45750
unigene8064	874	42.33	3.96	0.06	0.0151515	-6.04439	1.03809e-09	Down	hypothetical protein	ath:AT2G24670
unigene8068	422	46.45	0.85	3.97	4.67059	2.2236	0.00595953	Up	hypothetical protein	ath:AT1G13930
unigene8070	2118	40.42	4.03	0.06	0.0148883	-6.06967	8.82535e-10	Down	shaggy-related protein kinase beta / ASK-beta (ASK2)	ath:AT3G61160
unigene8089	693	45.02	6.58	2.06	0.31307	-1.67544	0.00713153	Down	arabinogalactan-protein family	ath:AT4G16980
unigene8094	416	35.58	1.46	0.17	0.116438	-3.10236	0.000206665	Down	ethylene-responsive protein, putative	ath:AT1G05710
unigene8096	436	49.08	56.3	0			1.27507e-22	Down	hypothetical protein	ath:AT1G20130
unigene8101	407	46.93	0.74	6.34	8.56757	3.09889	9.04362e-05	Up	PGR5; PGR5 (proton gradient regulation 5); electron carrier	ath:AT2G05620
unigene8112	1048	39.98	3.47	0			3.05021e-11	Down	ATP binding / RNA polymerase II transcription factor; K03139 transcription initiation factor TFIIF subunit beta [EC:3.6.4.12]	ath:AT3G52270
unigene8113	697	35.29	1.8	0.27	0.15	-2.73697	0.000299252	Down	PMDH1; PMDH1 (PEROXISOMAL NAD-MALATE DEHYDROGENASE 1); L-malate dehydrogenase/ binding / catalytic/ malate dehydrogenase/ oxidoreductase/ oxidoreductase, acting on the CH-OH group of donors, NAD or NADP as acceptor (EC:1.1.1.37); K00026 malate dehydrogenase [EC:1.1.1.37]	ath:AT2G22780
unigene8122	2121	41.21	3.04	0.56	0.184211	-2.44057	0.000744398	Down	CYP707A1; (+)-abscisic acid 8'-hydroxylase/ oxygen binding (EC:1.14.13.93); K09843 (+)-abscisic acid 8'-hydroxylase [EC:1.14.13.93]	ath:AT4G19230
unigene8138	1453	47.49	4.33	1	0.230947	-2.11437	0.00181467	Down	fringe-related protein	ath:AT1G01570
unigene8149	613	43.23	2	10.26	5.13	2.35896	0.00217637	Up	RTM2; RTM2 (RESTRICTED TEV MOVEMENT 2)	ath:AT5G04890
unigene8152	1247	46.59	10.95	3.54	0.323288	-1.62911	0.00754603	Down	phosphate translocator-related	ath:AT3G10290
unigene8157	1132	38.43	1.21	0.06	0.0495868	-4.3339	1.97573e-05	Down
unigene8164	1185	42.95	28.09	0.17	0.00605198	-7.36838	9.15776e-16	Down	hypothetical protein
unigene8167	1126	45.91	2.05	0.49	0.239024	-2.06477	0.00309157	Down	protein kinase family protein	ath:AT2G35050
unigene8173	1121	36.57	15.54	0			1.77851e-17	Down	hypothetical protein	ath:AT4G02140
unigene8174	1237	40.91	9.55	0.44	0.0460733	-4.43993	1.93429e-08	Down	SDE5; SDE5 (silencing defective 5)	ath:AT3G15390
unigene8178	1334	47.45	10.55	3.38	0.320379	-1.64215	0.00737112	Down	aldose 1-epimerase family protein (EC:5.1.3.3); K01785 aldose 1-epimerase [EC:5.1.3.3]	ath:AT3G17940
unigene8183	1160	41.12	11.63	0			7.07591e-16	Down	hypothetical protein	ath:AT5G47635
unigene8189	3369	43.66	5.66	21.85	3.86042	1.94876	0.00847124	Up	NSP4; NSP4 (NITRILE SPECIFIER PROTEIN 4)	ath:AT1G52030
unigene8211	2428	42.09	6.58	0.81	0.1231	-3.02209	2.31314e-05	Down	F-box family protein	ath:AT3G17620
unigene8213	546	45.6	0.45	2.13	4.73333	2.24286	0.00922163	Up	chaperone protein dnaJ-related	ath:AT5G43260
unigene8219	1522	42.9	0.55	2.49	4.52727	2.17864	0.00897806	Up	hypothetical protein	ath:AT2G16900
unigene8226	2006	47.46	4.26	0.78	0.183099	-2.44931	0.000476451	Down	hypothetical protein	ath:AT1G63530
unigene8234	1282	49.06	5.42	1.22	0.225092	-2.15141	0.00148784	Down	C2 domain-containing protein	ath:AT3G03680
unigene8246	349	57.31	2.5	0			1.23156e-09	Down
unigene8254	2480	42.74	2.36	0.61	0.258475	-1.95191	0.00592938	Down	CTP synthase, putative / UTP--ammonia ligase, putative (EC:6.3.4.2); K01937 CTP synthase [EC:6.3.4.2]	ath:AT1G30820
unigene8259	1687	46.3	67.89	22.54	0.332008	-1.59071	0.00767065	Down	UDP-glucose 6-dehydrogenase, putative (EC:1.1.1.22); K00012 UDPglucose 6-dehydrogenase [EC:1.1.1.22]	ath:AT5G39320
unigene8281	700	41.29	3.32	0.47	0.141566	-2.82045	8.83535e-05	Down	dihydroneopterin aldolase, putative; K01633 dihydroneopterin aldolase [EC:4.1.2.25]	ath:AT3G11750
unigene8320	650	44.31	4.47	1.06	0.237136	-2.07621	0.00231098	Down	hypothetical protein	ath:AT4G29550
unigene8321	907	41.79	1.23	0.11	0.0894309	-3.48308	0.000147215	Down	hypothetical protein	ath:AT4G29550
unigene8337	559	45.8	3.89	1.17	0.300771	-1.73326	0.00911059	Down	UGT71C5 (UDP-GLUCOSYL TRANSFERASE 71C5); UDP-glycosyltransferase/ quercetin 3-O-glucosyltransferase/ transferase, transferring glycosyl groups (EC:2.4.1.91)	ath:AT1G07240
unigene8353	530	34.91	3.92	0			2.16245e-11	Down
unigene8354	1370	40.8	5.38	0.28	0.0520446	-4.26411	9.74605e-08	Down	short-chain dehydrogenase/reductase (SDR) family protein	ath:AT5G02540
unigene8356	2534	49.84	3.06	0.75	0.245098	-2.02857	0.00346269	Down	binding	ath:AT5G18980
unigene8362	770	33.9	7.86	1.06	0.13486	-2.89047	4.19901e-05	Down	hypothetical protein	ath:AT5G62960
unigene8364	1819	36.89	5.09	0.85	0.166994	-2.58213	0.0001591	Down	histidine triad family protein / HIT family protein	ath:AT4G16566
unigene8374	1849	41.7	0.37	17.63	47.6486	5.57436	7.73991e-11	Up	ARK3; ARK3 (A. THALIANA RECEPTOR KINASE 3); kinase/ transmembrane receptor protein serine/threonine kinase	ath:AT3G12000
unigene8375	585	41.71	2.87	0.81	0.28223	-1.82506	0.00700953	Down	hypothetical protein	ath:AT3G48660
unigene8393	1216	39.88	1.65	6.65	4.0303	2.01089	0.00808652	Up	SHP1; SHP1 (SHATTERPROOF 1); DNA binding / protein binding / transcription factor; K09264 MADS-box transcription factor, plant	ath:AT3G58780
unigene8400	1486	50.94	15.44	0.76	0.0492228	-4.34453	7.537e-09	Down	hypothetical protein	ath:AT1G63930
unigene8408	1248	44.07	5.03	0			2.15747e-12	Down	pectinesterase family protein; K01051 pectinesterase [EC:3.1.1.11]	ath:AT2G45220
unigene8411	579	32.82	4.8	0			3.25445e-12	Down
unigene8421	714	41.74	3.94	0			2.04429e-11	Down	SKP1; SKP1 (S PHASE KINASE-ASSOCIATED PROTEIN 1); protein binding / ubiquitin-protein ligase; K03094 S-phase kinase-associated protein 1	ath:AT1G75950
unigene8445	3958	45.35	3.17	0.94	0.29653	-1.75375	0.00722075	Down	glycine-rich protein	ath:AT4G32920
unigene8457	1729	43.55	2.06	0.19	0.092233	-3.43857	3.48151e-05	Down	sugar transporter, putative	ath:AT4G02050
unigene8463	855	43.27	3.69	14.79	4.00813	2.00293	0.00894423	Up	integral membrane family protein	ath:AT4G15630
unigene8490	1278	42.33	1.67	0.22	0.131737	-2.92427	0.000312634	Down	XID; XID; motor/ protein binding	ath:AT2G33240
unigene8493	1071	43.6	1.4	10.8	7.71429	2.94753	0.000149916	Up	ALDH3F1 (Aldehyde Dehydrogenase 3F1); 3-chloroallyl aldehyde dehydrogenase/ aldehyde dehydrogenase (NAD) (EC:1.2.1.27); K00128 aldehyde dehydrogenase (NAD+) [EC:1.2.1.3]	ath:AT4G36250
unigene8506	1407	42.93	1.3	0.03	0.0230769	-5.43741	2.46727e-06	Down
unigene8507	381	50.13	0.65	5.42	8.33846	3.05978	0.000151214	Up	universal stress protein (USP) family protein	ath:AT3G11930
unigene8533	461	45.55	5.31	1.31	0.246704	-2.01915	0.00250897	Down	CBL10; CBL10 (CALCINEURIN B-LIKE 10); calcium ion binding	ath:AT4G33000
unigene8538	1990	42.56	9.23	0.18	0.0195016	-5.68026	4.14766e-11	Down	protein kinase family protein	ath:AT1G70430
unigene8539	1342	38.6	38.71	6.75	0.174374	-2.51975	0.000100367	Down	UNE15; UNE15 (unfertilized embryo sac 15)	ath:AT3G23940
unigene8541	1411	43.02	3.22	1.01	0.313665	-1.67271	0.00879472	Down	GAUT7; GAUT7 (GALACTURONOSYLTRANSFERASE 7); polygalacturonate 4-alpha-galacturonosyltransferase/ transferase, transferring glycosyl groups (EC:2.4.1.43); K13648 alpha-1,4-galacturonosyltransferase [EC:2.4.1.43]	ath:AT2G38650
unigene8553	652	38.04	17.29	2.09	0.120879	-3.04836	1.48728e-17	Down	tapetum-specific protein-related	ath:AT5G44540
unigene8554	904	45.24	10.97	3.72	0.339107	-1.56019	0.00988774	Down	translocon-associated protein beta (TRAPB) family protein; K13250 translocon-associated protein subunit beta	ath:AT5G14030
unigene8564	868	45.51	3.75	0.17	0.0453333	-4.46328	1.36024e-07	Down		ath:AT5G19110
unigene8572	725	39.86	7.18	30.95	4.31058	2.10788	0.00431836	Up	ARPN; ARPN (PLANTACYANIN); copper ion binding / electron carrier	ath:AT2G02850
unigene8614	1267	40.57	3.34	0.61	0.182635	-2.45297	0.000641372	Down	transcription factor-related; K03122 transcription initiation factor TFIIA large subunit	ath:AT5G59230
unigene8619	2055	44.33	15.96	4.71	0.295113	-1.76066	0.00412967	Down	MP; MP (MONOPTEROS); transcription factor; K14486 auxin response factor	ath:AT1G19850
unigene8622	1393	39.55	3.07	12.93	4.21173	2.07441	0.00690149	Up
unigene8631	569	49.38	962.44	27.61	0.0286875	-5.12343	1.52054e-11	Down	hypothetical protein	ath:AT5G19590
unigene8636	2570	42.57	15.34	4.56	0.297262	-1.75019	0.00551576	Down	methionine--tRNA ligase, putative / methionyl-tRNA synthetase, putative / MetRS, putative (EC:6.1.1.10); K01874 methionyl-tRNA synthetase [EC:6.1.1.10]	ath:AT4G13780
unigene8670	1079	41.43	3.43	1	0.291545	-1.77821	0.00752161	Down	RabGAP/TBC domain-containing protein	ath:AT4G28550
unigene8675	989	39.74	3.52	1.03	0.292614	-1.77293	0.00587646	Down	glycerophosphoryl diester phosphodiesterase family protein	ath:AT5G41080
unigene8682	2094	44.03	2.73	0.39	0.142857	-2.80735	0.000227239	Down	phosphoinositide binding	ath:AT1G17820
unigene8683	673	46.81	90.37	0.11	0.00121722	-9.6822	1.13052e-21	Down	glycosyl hydrolase family 17 protein	ath:AT3G23770
unigene8685	1343	45.12	2.18	0			3.93956e-09	Down	hypothetical protein	ath:AT4G00893
unigene8693	2272	41.37	4.84	1.46	0.301653	-1.72904	0.00615821	Down	CPK32; CPK32 (CALCIUM-DEPENDENT PROTEIN KINASE 32); calcium-dependent protein kinase C/ calmodulin-dependent protein kinase/ kinase/ protein binding; K00924 [EC:2.7.1.-]	ath:AT3G57530
unigene8697	544	31.07	1.72	0			3.22964e-08	Down
unigene8703	1397	45.24	5.74	1.21	0.210801	-2.24604	0.000658589	Down	ribose-phosphate pyrophosphokinase 3 / phosphoribosyl diphosphate synthetase 3 (PRS3) (EC:2.7.6.1)	ath:AT1G10700
unigene8724	1367	41.92	1.72	8.06	4.68605	2.22837	0.00317415	Up	binding	ath:AT1G80130
unigene8757	1053	46.72	5.91	1.56	0.263959	-1.92161	0.00342486	Down	hypothetical protein	ath:AT5G21940
unigene8760	1702	45.01	1.57	0.27	0.171975	-2.53973	0.000727483	Down	lectin protein kinase, putative	ath:AT4G02420
unigene8761	877	44.01	3.92	0.99	0.252551	-1.98535	0.00227667	Down	ICK5; ICK5; cyclin binding / cyclin-dependent protein kinase inhibitor	ath:AT1G49620
unigene8764	3728	42.03	2.1	0.54	0.257143	-1.95936	0.00451044	Down	SNL5; SNL5 (SIN3-LIKE 5)	ath:AT1G59890
unigene8769	952	51.37	2.92	0			2.99224e-10	Down	cyclophilin, putative (EC:5.2.1.8)
unigene8772	374	48.66	1.25	13.29	10.632	3.41034	1.31317e-05	Up	IBR10; IBR10 (INDOLE-3-BUTYRIC ACID RESPONSE 10); catalytic/ dodecenoyl-CoA delta-isomerase (EC:5.3.3.8)	ath:AT4G14430
unigene8796	789	47.28	3.99	0.61	0.152882	-2.70951	0.000183946	Down	hypothetical protein	ath:AT1G26090
unigene8801	614	37.95	0.37	1.78	4.81081	2.26628	0.00751378	Up	hypothetical protein	ath:AT5G14550
unigene8804	907	37.49	0.74	3.23	4.36486	2.12594	0.0082974	Up	AIG2L; AIG2L (AVIRULENCE INDUCED GENE 2 LIKE PROTEIN)	ath:AT5G39720
unigene8809	1412	43.41	3.48	0.83	0.238506	-2.0679	0.00264416	Down	hypothetical protein	ath:AT4G35110
unigene8814	1080	47.22	1.11	0			1.03208e-06	Down	cysteine proteinase A494, putative / thiol protease, putative	ath:AT2G21430
unigene8818	1270	42.13	33.44	1.61	0.0481459	-4.37644	4.13023e-09	Down	UGE5; UGE5 (UDP-D-glucose/UDP-D-galactose 4-epimerase 5); UDP-glucose 4-epimerase/ protein dimerization (EC:5.1.3.2); K01784 UDP-glucose 4-epimerase [EC:5.1.3.2]	ath:AT4G10960
unigene8841	1746	44.9	2.15	8.67	4.03256	2.0117	0.00961902	Up	AAP2; AAP2 (AMINO ACID PERMEASE 2); amino acid transmembrane transporter	ath:AT5G09220
unigene8845	1366	50.22	21.44	6.28	0.29291	-1.77147	0.00496792	Down	aspartic-type endopeptidase	ath:AT5G19120
unigene8847	1640	46.65	0.32	1.67	5.21875	2.3837	0.00563752	Up	SIP4; SIP4 (SOS3-INTERACTING PROTEIN 4); kinase/ protein kinase	ath:AT2G30360
unigene8857	855	38.36	1.77	7.26	4.10169	2.03622	0.00927046	Up	small nuclear ribonucleoprotein D, putative / snRNP core SM-like protein, putative / U6 snRNA-associated Sm-like protein, putative; K12621 U6 snRNA-associated Sm-like protein LSm2	ath:AT1G03330
unigene8873	1279	43.86	2.6	0.72	0.276923	-1.85244	0.00755026	Down	hypothetical protein	ath:AT1G44890
unigene8897	564	40.96	13.86	0			1.30081e-16	Down	AERO1; AERO1 (Arabidopsis endoplasmic reticulum oxidoreductins 1); FAD binding / electron carrier/ oxidoreductase, acting on sulfur group of donors, disulfide as acceptor / protein binding	ath:AT1G72280
unigene8903	681	42.58	1.9	0.39	0.205263	-2.28445	0.00259677	Down
unigene8916	835	41.56	2.5	0			1.23156e-09	Down	dehydrodolichyl diphosphate synthase; K11778 cis-prenyltransferase, dehydrodolichyl diphosphate synthase [EC:2.5.1.-]	ath:AT5G58784
unigene8937	3336	43.59	2.29	0.22	0.0960699	-3.37977	2.87467e-05	Down	protein kinase family protein	ath:AT1G04700
unigene8939	2239	49.71	7.16	1.58	0.22067	-2.18004	0.00108779	Down	VIM1; VIM1 (VARIANT IN METHYLATION 1); DNA binding / chromatin binding / double-stranded methylated DNA binding / histone binding / methyl-CpG binding / methyl-CpNpG binding / methyl-CpNpN binding / ubiquitin-protein ligase	ath:AT1G57820
unigene8951	2310	45.93	3.06	0.17	0.0555556	-4.16993	7.68679e-07	Down	lipase class 3 family protein	ath:AT3G61680
unigene8953	1830	44.37	3.11	0.22	0.0707395	-3.82134	2.88028e-06	Down	MATE efflux family protein	ath:AT4G22790
unigene8955	2045	41.86	14.93	0			6.24095e-17	Down	scpl28; scpl28 (serine carboxypeptidase-like 28); serine-type carboxypeptidase	ath:AT2G35770
unigene8967	810	42.96	0.56	2.45	4.375	2.12928	0.00909202	Up	hypothetical protein	ath:AT2G43340
unigene8973	1336	45.21	3.41	0.22	0.0645161	-3.9542	1.31613e-06	Down	hypothetical protein	ath:AT1G25055
unigene8976	780	46.28	23.55	0.11	0.00467091	-7.74208	6.657e-16	Down	methyltransferase-related	ath:AT1G78140
unigene8982	517	28.43	30.13	0.06	0.00199137	-8.97202	4.01742e-18	Down
unigene8984	665	33.68	4.82	0			3.10652e-12	Down
unigene8986	3811	44	8.48	1.93	0.227594	-2.13546	0.000879847	Down	phosphoinositide binding	ath:AT1G48090
unigene8989	444	53.15	31.47	7.45	0.236733	-2.07866	0.00119152	Down	structural constituent of ribosome; K02938 large subunit ribosomal protein L8e	ath:AT3G51190
unigene8990	478	43.51	118.48	22.46	0.189568	-2.39921	0.000172903	Down	40S ribosomal protein S15 (RPS15C); K02958 small subunit ribosomal protein S15e	ath:AT5G09500
unigene8996	1050	42.19	2.78	0.39	0.140288	-2.83354	0.000200799	Down	hypothetical protein	ath:AT5G57270
unigene9000	1109	34.36	2.04	0			7.07851e-09	Down	protease inhibitor/seed storage/lipid transfer protein (LTP) family protein	ath:AT4G08670
unigene9014	721	40.5	4.73	0.06	0.012685	-6.30073	2.07678e-10	Down
unigene9019	540	47.22	7.95	1.56	0.196226	-2.34941	0.000471936	Down	AtPPT1; AtPPT1 (Arabidopsis thaliana polyprenyltransferase 1); 4-hydroxybenzoate nonaprenyltransferase (EC:2.5.1.39); K06125 4-hydroxybenzoate hexaprenyltransferase [EC:2.5.1.-]	ath:AT4G23660
unigene9028	1472	41.44	0.81	3.45	4.25926	2.0906	0.00879425	Up
unigene9033	1667	45.89	7.71	2.15	0.278859	-1.84239	0.00335039	Down	hypothetical protein	ath:AT3G11850
unigene9034	1175	46.47	28.11	0.25	0.00889363	-6.81301	4.1945e-15	Down	GLN1;5; GLN1;5 (glutamine synthetase 1;5); glutamate-ammonia ligase (EC:6.3.1.2); K01915 glutamine synthetase [EC:6.3.1.2]	ath:AT1G48470
unigene9035	268	45.15	3.11	0			1.81432e-10	Down	CAMS1; CAMS1 (Camelliol C synthase 1); beta-amyrin synthase	ath:AT1G78955
unigene9040	951	46.16	1.52	6.86	4.51316	2.17414	0.00573074	Up	hypothetical protein	ath:AT5G48500
unigene9063	1195	43.35	10.52	2.84	0.269962	-1.88917	0.00331358	Down	universal stress protein (USP) family protein	ath:AT3G11930
unigene9069	877	40.36	2.19	9.46	4.31963	2.11091	0.00644074	Up	heat shock family protein	ath:AT2G27140
unigene9079	964	39.11	5.39	0.45	0.0834879	-3.58229	1.31338e-06	Down	BFN1; BFN1 (BIFUNCTIONAL NUCLEASE I); T/G mismatch-specific endonuclease/ endoribonuclease, producing 5'-phosphomonoesters / nucleic acid binding / single-stranded DNA specific endodeoxyribonuclease	ath:AT1G11190
unigene9102	831	43.56	4.51	1.17	0.259424	-1.94662	0.00279833	Down	hypothetical protein	ath:AT5G57270
unigene9120	789	38.15	4.82	0.22	0.0456432	-4.45346	6.92195e-08	Down	hypothetical protein	ath:AT3G61660
unigene9121	816	45.38	11.47	3.79	0.330427	-1.5976	0.0086199	Down	aldose 1-epimerase family protein; K01792 glucose-6-phosphate 1-epimerase [EC:5.1.3.15]	ath:AT3G01590
unigene9133	1737	43.35	4.31	0.06	0.0139211	-6.16658	4.97264e-10	Down	AAA-type ATPase family protein	ath:AT2G18193
unigene9135	274	46.72	8.53	33.53	3.93083	1.97483	0.0092232	Up	thiol methyltransferase, putative	ath:AT2G43910
unigene9142	286	42.66	3.71	0.95	0.256065	-1.96542	0.00356206	Down
unigene9143	1982	45.51	12.72	1.88	0.147799	-2.75829	4.06688e-05	Down	argininosuccinate lyase, putative / arginosuccinase, putative (EC:4.3.2.1); K01755 argininosuccinate lyase [EC:4.3.2.1]	ath:AT5G10920
unigene9145	1074	39.57	2.32	9.76	4.2069	2.07276	0.00579564	Up	AP1; apetala1; K09264 MADS-box transcription factor, plant	ath:AT5G60910
unigene9146	1834	42.26	37.69	0			6.84978e-21	Down	EDA5; EDA5 (embryo sac development arrest 5); catalytic	ath:AT3G03650
unigene9178	779	45.57	3.34	0.06	0.0179641	-5.79874	4.79162e-09	Down	ZFP6; ZFP6 (ZINC FINGER PROTEIN 6); nucleic acid binding / transcription factor/ zinc ion binding	ath:AT1G67030
unigene9179	1288	41.46	0.51	2.47	4.84314	2.27594	0.00545834	Up	hypothetical protein
unigene9184	1882	45.27	19.8	4.73	0.238889	-2.06559	0.00104377	Down	hypothetical protein	ath:AT5G20680
unigene9198	514	43	12.72	0.89	0.0699686	-3.83715	1.94621e-07	Down	hypothetical protein	ath:AT5G46230
unigene9199	1310	43.59	0.9	4.21	4.67778	2.22582	0.00539067	Up	ECT1; protein binding	ath:AT3G03950
unigene9208	1719	44.97	20.95	6.36	0.30358	-1.71985	0.00477254	Down	PECT1; PECT1 (PHOSPHORYLETHANOLAMINE CYTIDYLYLTRANSFERASE 1); ethanolamine-phosphate cytidylyltransferase (EC:2.7.7.14); K00967 ethanolamine-phosphate cytidylyltransferase [EC:2.7.7.14]	ath:AT2G38670
unigene9209	541	41.4	4.22	0			1.06636e-11	Down
unigene9232	388	34.54	72.75	0			9.9619e-24	Down
unigene9245	1077	43.18	10.22	0.47	0.0459883	-4.44259	1.56832e-08	Down	MEE49; MEE49 (maternal effect embryo arrest 49)	ath:AT4G01560
unigene9247	1468	46.66	4.13	0.72	0.174334	-2.52007	0.000377754	Down	hypothetical protein	ath:AT3G21000
unigene9253	1325	50.64	5.21	1.28	0.245681	-2.02514	0.00249776	Down	esterase/lipase/thioesterase family protein	ath:AT5G14980
unigene9274	1723	39	3.52	0			5.56318e-11	Down	APUM15; APUM15 (Arabidopsis Pumilio 15); RNA binding / binding	ath:AT4G08560
unigene9277	698	32.95	0.15	2.26	15.0667	3.91329	2.69222e-05	Up
unigene9281	983	41	3.01	0			2.40736e-10	Down	meprin and TRAF homology domain-containing protein / MATH domain-containing protein	ath:AT3G22080
unigene9292	693	48.2	3.22	0.96	0.298137	-1.74595	0.00767031	Down	TWN2; TWN2 (TWIN 2); ATP binding / aminoacyl-tRNA ligase/ nucleotide binding / valine-tRNA ligase (EC:6.1.1.9); K01873 valyl-tRNA synthetase [EC:6.1.1.9]	ath:AT1G14610
unigene9298	705	39.72	1.58	0			5.90433e-08	Down	plastocyanin-like domain-containing protein	ath:AT2G27035
unigene9300	2008	40.14	3.38	0.83	0.245562	-2.02584	0.00315135	Down	OTU-like cysteine protease family protein	ath:AT5G04250
unigene9307	1283	41.62	2.11	0			5.25811e-09	Down	cinnamyl-alcohol dehydrogenase, putative (CAD) (EC:1.1.1.195)	ath:AT1G51410
unigene9309	262	47.33	9.71	2.89	0.297631	-1.7484	0.00611726	Down	hypothetical protein	ath:AT3G10525
unigene9315	310	51.29	2.64	0.81	0.306818	-1.70454	0.0082974	Down	glutamate-tRNA ligase, putative / glutamyl-tRNA synthetase, putatuve / GluRS, putative (EC:6.1.1.17); K01885 glutamyl-tRNA synthetase [EC:6.1.1.17]	ath:AT5G26710
unigene9316	2156	41.93	6.84	0			1.19432e-13	Down	ATCUL1; ATCUL1 (ARABIDOPSIS THALIANA CULLIN 1); protein binding	ath:AT4G02570
unigene9319	1055	37.54	13.65	50.97	3.73407	1.90075	0.00978267	Up	ATOEP16-1 (OUTER PLASTID ENVELOPE PROTEIN 16-1); P-P-bond-hydrolysis-driven protein transmembrane transporter/ protein transporter	ath:AT2G28900
unigene9322	1983	47.76	3.12	0.96	0.307692	-1.70044	0.00938494	Down	protein transport protein-related	ath:AT4G01810
unigene9326	2246	44.61	5.61	1.7	0.30303	-1.72247	0.00630579	Down	protein kinase family protein	ath:AT4G38470
unigene9328	1115	42.6	1.72	0.36	0.209302	-2.25634	0.00200654	Down	AtPP2-B2 (Phloem protein 2-B2); carbohydrate binding	ath:AT2G02240
unigene9345	543	44.38	2.87	15.1	5.26132	2.39543	0.00172667	Up	hypothetical protein; K03945 NADH dehydrogenase (ubiquinone) 1 alpha subcomplex 1 [EC:1.6.5.3 1.6.99.3]	ath:AT3G08610
unigene9346	921	39.85	0.83	3.56	4.28916	2.10069	0.00856846	Up	AIG2; AIG2 (AVRRPT2-INDUCED GENE 2)	ath:AT3G28930
unigene9360	491	49.29	5.15	1.22	0.236893	-2.07769	0.00212524	Down	plastocyanin-like domain-containing protein	ath:AT1G72230
unigene9361	272	50	2.5	0.5	0.2	-2.32193	0.0015291	Down	plastocyanin-like domain-containing protein	ath:AT1G72230
unigene9365	558	39.43	1.53	0			7.59584e-08	Down
unigene9370	998	33.37	9.9	43.04	4.34747	2.12018	0.00392024	Up
unigene9375	823	47.27	18.01	0.09	0.00499722	-7.64466	1.12297e-15	Down	glucosamine/galactosamine-6-phosphate isomerase-related; K01057 6-phosphogluconolactonase [EC:3.1.1.31]	ath:AT5G24420
unigene9380	309	37.86	1.5	0.02	0.0133333	-6.22882	4.03028e-07	Down
unigene9391	904	43.14	1.16	0			7.45e-07	Down
unigene9399	623	38.36	9.18	1.97	0.214597	-2.2203	0.000601236	Down	hypothetical protein; K11353 NADH dehydrogenase (ubiquinone) 1 alpha subcomplex 13 [EC:1.6.5.3 1.6.99.3]	ath:AT2G33220
unigene9400	1198	43.24	9.43	1.22	0.129374	-2.95038	2.72925e-05	Down	short-chain dehydrogenase/reductase (SDR) family protein	ath:AT5G65205
unigene9405	574	46.34	5.84	0.28	0.0479452	-4.38247	4.78762e-08	Down	hypothetical protein	ath:AT3G15357
unigene9407	1642	41.6	3.41	0			7.61991e-11	Down	zinc finger (C2H2 type) family protein	ath:AT5G56200
unigene9411	1111	41.31	0.19	1.39	7.31579	2.87101	0.00194868	Up	hypothetical protein	ath:AT4G39190
unigene9416	784	47.07	11.26	1.89	0.167851	-2.57475	0.000150734	Down	peroxisomal membrane protein 22 kDa, putative; K13348 protein Mpv17	ath:AT2G14860
unigene9418	1779	43.79	6.03	0.06	0.00995025	-6.65105	2.2147e-11	Down	GAD5; GAD5 (glutamate decarboxylase 5); calmodulin binding; K01580 glutamate decarboxylase [EC:4.1.1.15]	ath:AT3G17760
unigene9420	395	38.73	0.82	6.41	7.81707	2.96663	0.000204194	Up	wound-responsive protein-related	ath:AT3G07230
unigene9427	348	37.36	3.54	15.73	4.4435	2.1517	0.00479184	Up	MT1A; MT1A (METALLOTHIONEIN 1A); copper ion binding / metal ion binding	ath:AT1G07600
unigene9430	1389	38.73	13.86	0.61	0.0440115	-4.50597	5.98735e-09	Down	anac047 (Arabidopsis NAC domain containing protein 47); transcription factor	ath:AT3G04070
unigene9431	303	36.3	5.7	0			6.62621e-13	Down
unigene9448	1859	42.87	22.47	7.04	0.313307	-1.67435	0.0056554	Down	UTP--glucose-1-phosphate uridylyltransferase, putative / UDP-glucose pyrophosphorylase, putative / UGPase, putative (EC:2.7.7.9); K00963 UTP--glucose-1-phosphate uridylyltransferase [EC:2.7.7.9]	ath:AT5G17310
unigene9449	791	44.12	5.86	0			5.03529e-13	Down	protease inhibitor/seed storage/lipid transfer protein (LTP) family protein	ath:AT3G52130
unigene9453	650	40.92	1.72	6.84	3.97674	1.99159	0.00872574	Up	hypothetical protein	ath:AT2G42110
unigene9458	510	53.92	3.92	1.17	0.298469	-1.74435	0.00879201	Down	protein binding	ath:AT5G14230
unigene9462	447	47.65	3.49	0.58	0.166189	-2.5891	0.000262319	Down	clathrin heavy chain, putative; K04646 clathrin, heavy polypeptide	ath:AT3G08530
unigene9468	1582	45.32	2.25	0.33	0.146667	-2.76939	0.000405207	Down	TET7; TET7 (TETRASPANIN7)	ath:AT4G28050
unigene9471	733	44.2	6.01	1.88	0.312812	-1.67663	0.00735279	Down	ZFN2; ZFN2 (ZINC FINGER NUCLEASE 2); DNA binding / nuclease/ nucleic acid binding	ath:AT2G32930
unigene9492	2173	43.63	3.11	0.22	0.0707395	-3.82134	2.88028e-06	Down	anac016 (Arabidopsis NAC domain containing protein 16); transcription factor	ath:AT1G34180
unigene9504	411	38.69	0.97	4.28	4.41237	2.14155	0.00587646	Up	hypothetical protein	ath:AT5G22270
unigene9513	1954	48.46	2.34	0.56	0.239316	-2.06301	0.00293808	Down	VPS54; protein binding	ath:AT4G19490
unigene9521	269	50.19	2.34	11.23	4.79915	2.26278	0.00255254	Up
unigene9525	1518	45.39	3.29	0.61	0.18541	-2.43121	0.0003969	Down
unigene9551	1536	40.3	6.35	1.89	0.297638	-1.74837	0.00710958	Down	glycerophosphoryl diester phosphodiesterase family protein; K01126 glycerophosphoryl diester phosphodiesterase [EC:3.1.4.46]	ath:AT1G74210
unigene9555	2194	43.03	7.12	2.11	0.296348	-1.75463	0.00657015	Down	CTP synthase/ catalytic (EC:6.3.4.2); K01937 CTP synthase [EC:6.3.4.2]	ath:AT4G20320
unigene9563	1768	37.56	1.81	7.12	3.9337	1.97589	0.00923434	Up	hypothetical protein	ath:AT2G38995
unigene9566	408	47.55	0.07	1.45	20.7143	4.37255	3.70145e-05	Up
unigene9570	1953	38.76	1.9	0.36	0.189474	-2.39993	0.00107529	Down	hypothetical protein	ath:AT1G27510
unigene9580	2712	41.7	3.79	1.17	0.308707	-1.69569	0.00815601	Down	hypothetical protein LOC100266752	ath:AT5G20660
unigene9589	737	40.84	1.95	0.17	0.0871795	-3.51987	2.68782e-05	Down	haloacid dehalogenase-like hydrolase family protein	ath:AT5G59480
unigene9607	1601	48.22	1.81	0.28	0.154696	-2.69249	0.000505369	Down	SIP4; SIP4 (SOS3-INTERACTING PROTEIN 4); kinase/ protein kinase	ath:AT2G30360
unigene9609	2350	46	4.29	0.06	0.013986	-6.15987	5.23186e-10	Down	ATOPT2; ATOPT2; oligopeptide transporter	ath:AT1G09930
unigene9613	1102	40.02	10.28	1.05	0.10214	-3.29138	2.87223e-06	Down	hypothetical protein	ath:AT1G23150
unigene9617	1591	39.66	0.15	1.39	9.26667	3.21205	0.000785052	Up	SGR5; nucleic acid binding / transcription factor/ zinc ion binding	ath:AT2G01940
unigene9619	409	37.16	0.2	1.61	8.05	3.00899	0.000880555	Up
unigene9628	1500	39.8	13.49	1.67	0.123795	-3.01397	1.39611e-05	Down	hypothetical protein	ath:AT5G62960
unigene9633	1270	42.28	20.42	6.37	0.311949	-1.68062	0.00720055	Down	URH1; URH1 (URIDINE-RIBOHYDROLASE 1); adenosine nucleosidase/ hydrolase/ inosine nucleosidase/ uridine nucleosidase (EC:3.2.2.3 3.2.2.2)	ath:AT2G36310
unigene9636	1712	43.87	1.5	6.97	4.64667	2.2162	0.00443028	Up	transferase family protein	ath:AT4G31910
unigene9656	3579	45.66	14.09	2.61	0.185238	-2.43255	0.000272174	Down	PLDBETA1 (PHOSPHOLIPASE D BETA 1); phospholipase D; K01115 phospholipase D [EC:3.1.4.4]	ath:AT2G42010
unigene9661	660	37.12	13.63	0			1.51676e-16	Down	hypothetical protein	ath:AT3G45320
unigene9672	1245	37.35	26.58	1.72	0.0647103	-3.94986	5.65994e-08	Down	hypothetical protein	ath:AT2G28605
unigene9680	954	44.55	6.51	2.15	0.330261	-1.59832	0.00928661	Down	emb1075 (embryo defective 1075); carboxy-lyase/ catalytic/ pyridoxal phosphate binding (EC:4.1.1.53); K01590 histidine decarboxylase [EC:4.1.1.22]	ath:AT1G43710
unigene9692	310	46.45	26.28	4.34	0.165145	-2.5982	9.69391e-05	Down	BIP2; BIP2; ATP binding; K09490 heat shock 70kDa protein 5	ath:AT5G42020
unigene9700	1788	45.02	2.04	20.8	10.1961	3.34994	1.10788e-05	Up	BAM5; BAM5 (BETA-AMYLASE 5); beta-amylase (EC:3.2.1.2)	ath:AT4G15210
unigene9705	2713	48.36	3.09	0.9	0.291262	-1.77961	0.00634793	Down	binding / ubiquitin-protein ligase	ath:AT2G23140
unigene9714	2176	45.13	2.83	0.44	0.155477	-2.68523	0.000357281	Down	WES1; WES1; indole-3-acetic acid amido synthetase; K14487 auxin responsive GH3 gene family	ath:AT4G27260
unigene9729	1226	43.72	3.66	0.17	0.0464481	-4.42824	1.69816e-07	Down	peroxidase, putative; K00430 peroxidase [EC:1.11.1.7]	ath:AT4G36430
unigene9733	1387	44.27	2.6	0.17	0.0653846	-3.9349	2.8796e-06	Down	binding; K11267 sister chromatid cohesion protein PDS5	ath:AT5G47690
unigene9758	238	50.84	1.85	8.09	4.37297	2.12861	0.00595034	Up	PSBTN; PSBTN (photosystem II subunit T)	ath:AT3G21055
unigene9773	334	54.49	1.37	0.06	0.0437956	-4.51307	7.48629e-06	Down	peptidase	ath:AT1G67420
unigene9776	579	46.46	6.24	26.8	4.29487	2.10262	0.00553055	Up	PCAP1; DREPP plasma membrane polypeptide family protein	ath:AT4G20260
unigene9777	867	34.95	3.66	0			4.10077e-11	Down	hypothetical protein	ath:AT2G03830
unigene9779	381	37.53	40.21	0			3.60167e-21	Down	transferase family protein	ath:AT2G25150
unigene9785	2656	43.94	5.26	0.72	0.136882	-2.86899	6.46404e-05	Down	ABC transporter family protein	ath:AT3G28345
unigene9786	1674	42	15.18	0			5.33878e-17	Down	equilibrative nucleoside transporter, putative (ENT7)	ath:AT1G61630
unigene9796	1835	46.92	0.6	2.67	4.45	2.15381	0.00799936	Up	ABC transporter family protein	ath:AT2G13610
unigene9797	797	37.52	0.37	2.28	6.16216	2.62344	0.00164175	Up	reticulon family protein (RTNLB9)	ath:AT3G18260
unigene9811	1243	40.63	0.76	3.61	4.75	2.24793	0.00488978	Up	meprin and TRAF homology domain-containing protein / MATH domain-containing protein	ath:AT5G26260
unigene9812	1772	46.44	14.59	3.23	0.221385	-2.17537	0.00066601	Down	NHO1; NHO1 (nonhost resistance to P. s. phaseolicola 1); carbohydrate kinase/ glycerol kinase; K00864 glycerol kinase [EC:2.7.1.30]	ath:AT1G80460
unigene9817	810	39.01	2.5	0.22	0.088	-3.50635	1.57787e-05	Down	ORP4B; ORP4B (OSBP(OXYSTEROL BINDING PROTEIN)-RELATED PROTEIN 4B); oxysterol binding	ath:AT4G25850
unigene9819	784	36.48	2.02	0			7.83154e-09	Down
unigene9825	2541	42.95	4.52	0.83	0.183628	-2.44514	0.000469558	Down	ATP binding / kinase/ protein kinase/ protein serine/threonine kinase/ protein tyrosine kinase	ath:AT1G79640
unigene9826	601	38.44	4.19	0			1.12401e-11	Down	enzyme inhibitor/ pectinesterase	ath:AT1G09370
unigene9839	1427	41.28	9.58	2.06	0.215031	-2.21738	0.000625462	Down	IRX9; IRX9 (IRREGULAR XYLEM 9); transferase, transferring glycosyl groups / xylosyltransferase (EC:2.4.2.24)	ath:AT2G37090
unigene9843	276	38.77	2.69	0.22	0.0817844	-3.61203	8.87169e-06	Down
unigene9845	2136	42.51	5.66	0.56	0.0989399	-3.3373	7.18123e-06	Down	chromosome scaffold protein-related	ath:AT5G61260
unigene9849	801	43.57	0.35	1.86	5.31429	2.40988	0.00567766	Up	DNAJ heat shock N-terminal domain-containing protein	ath:AT1G77930
unigene9850	1673	46.56	6.1	1.17	0.191803	-2.3823	0.000509976	Down	ATPAO1; ATPAO1 (ARABIDOPSIS THALIANA POLYAMINE OXIDASE 1); FAD binding / polyamine oxidase (EC:1.5.3.11); K13366 polyamine oxidase (propane-1,3-diamine-forming) [EC:1.5.3.14]	ath:AT5G13700
unigene9853	952	35.08	2.89	0.45	0.155709	-2.68307	0.000170279	Down
unigene9866	1273	43.75	4.61	1.48	0.321041	-1.63917	0.00892592	Down	transcriptional regulator-related; K12604 CCR4-NOT transcription complex subunit 1	ath:AT1G02080
unigene9868	1375	43.64	0.51	3.31	6.4902	2.69826	0.000875267	Up	SPT; SPT (SPATULA); DNA binding / transcription factor	ath:AT4G36930
unigene9870	4017	45.01	6.29	1.75	0.278219	-1.84571	0.00346593	Down	DME; DME (DEMETER); DNA N-glycosylase/ DNA-(apurinic or apyrimidinic site) lyase	ath:AT5G04560
unigene9873	451	37.47	2.36	0.44	0.186441	-2.42321	0.00124941	Down
unigene9879	1289	38.56	3.34	0.81	0.242515	-2.04385	0.00195763	Down	GDSL-motif lipase/hydrolase family protein	ath:AT1G54790
unigene9889	2308	50.22	3.15	0.72	0.228571	-2.12928	0.00233947	Down	ERS2; ERS2 (ETHYLENE RESPONSE SENSOR 2); ethylene binding / glycogen synthase kinase 3/ protein histidine kinase/ receptor; K14509 ethylene receptor [EC:2.7.13.-]	ath:AT1G04310
unigene9892	718	43.45	2.59	0.31	0.119691	-3.06261	5.48758e-05	Down	C2 domain-containing protein	ath:AT1G70790
unigene9898	892	41.82	1.1	5.49	4.99091	2.3193	0.00326459	Up	FK506 binding / peptidyl-prolyl cis-trans isomerase	ath:AT1G73655
unigene9907	411	41.12	16.15	0			2.88399e-17	Down	hypothetical protein	ath:AT3G03272
unigene9912	889	42.74	6.93	30.1	4.34343	2.11884	0.00519705	Up	transcriptional factor B3 family protein	ath:AT3G18960
unigene9916	634	28.39	1.3	0.06	0.0461538	-4.43741	1.12192e-05	Down
unigene9928	562	42.7	8.27	0.11	0.0133011	-6.23231	1.5611e-11	Down	nodulin-related	ath:AT2G03440
unigene9930	2752	45.42	14.74	4.28	0.290366	-1.78405	0.00378537	Down	ACA11; ACA11 (autoinhibited Ca2+-ATPase 11); calcium-transporting ATPase/ calmodulin binding; K01537 Ca2+-transporting ATPase [EC:3.6.3.8]	ath:AT3G57330
unigene9932	1030	40.39	5.1	0			1.88812e-12	Down	hypothetical protein	ath:AT2G17800
unigene9935	3106	46.2	8.21	2.71	0.330085	-1.59909	0.00884975	Down	copper-transporting atpase paa1, putative (EC:3.6.3.4)
unigene9941	1274	45.68	41.75	13.65	0.326946	-1.61288	0.00715857	Down	FAD5; FAD5 (FATTY ACID DESATURASE 5); 16:0 monogalactosyldiacylglycerol desaturase/ oxidoreductase; K00507 stearoyl-CoA desaturase (delta-9 desaturase) [EC:1.14.19.1]	ath:AT3G15850
unigene9946	1518	43.15	1	6.54	6.54	2.70929	0.000606388	Up	hypothetical protein	ath:AT2G42570
unigene9951	1459	47.91	1.58	0.06	0.0379747	-4.71882	2.43143e-06	Down	transformer serine/arginine-rich ribonucleoprotein, putative	ath:AT1G07350
unigene9959	685	43.36	7.11	38.7	5.44304	2.44441	0.001187	Up	CYP86A4; fatty acid (omega-1)-hydroxylase/ oxygen binding; K00517 [EC:1.14.-.-]	ath:AT1G01600
unigene9966	1854	51.46	53.35	10.09	0.189128	-2.40256	0.00023876	Down	AAE5; AAE5 (ACYL ACTIVATING ENZYME 5); catalytic	ath:AT5G16370
unigene9976	3360	45.33	3.89	0.56	0.143959	-2.79627	0.000126499	Down	structural constituent of ribosome / transcription elongation regulator/ transcription initiation factor	ath:AT2G34210
unigene9981	1247	43.06	13.05	2.45	0.187739	-2.4132	0.000283372	Down	peroxidase 40 (PER40) (P40); K00430 peroxidase [EC:1.11.1.7]	ath:AT4G16270
unigene9990	1529	41.66	7.14	0.22	0.0308123	-5.02035	2.13929e-09	Down	tRNA synthetase class I (W and Y) family protein (EC:6.1.1.2); K01867 tryptophanyl-tRNA synthetase [EC:6.1.1.2]	ath:AT3G04600
unigene10003	1235	45.02	1.05	5	4.7619	2.25154	0.00457726	Up	NIP6;1; NIP6;1 (NOD26-LIKE INTRINSIC PROTEIN 6;1); boron transporter/ glycerol transmembrane transporter/ urea transmembrane transporter/ water channel/ water transporter; K09874 aquaporin NIP	ath:AT1G80760
unigene10005	879	36.29	3.89	0			2.28818e-11	Down
unigene10007	3494	49.97	3.49	1.1	0.315186	-1.66572	0.00931949	Down	CSLD3; CSLD3 (CELLULOSE SYNTHASE-LIKE D3); cellulose synthase/ transferase, transferring glycosyl groups (EC:2.4.1.12)	ath:AT3G03050
unigene10014	941	42.75	2.5	0.44	0.176	-2.50635	0.000844957	Down	sugar transporter, putative	ath:AT1G08920
unigene10024	549	35.15	55.14	0			1.56656e-22	Down	hypothetical protein	ath:AT5G14995
unigene10036	1224	44.2	6.93	1.79	0.258297	-1.9529	0.00217614	Down	hypothetical protein	ath:AT5G57270
unigene10046	820	49.15	0.23	1.89	8.21739	3.03868	0.000798427	Up	enzyme inhibitor/ pectinesterase/ pectinesterase inhibitor	ath:AT1G14890
unigene10054	1171	43.55	2.83	11.01	3.89046	1.95994	0.00875768	Up	isoflavone reductase, putative; K00224 [EC:1.3.1.-]	ath:AT1G75280
unigene10056	422	41.94	9.76	0.06	0.00614754	-7.34577	2.34698e-13	Down	haloacid dehalogenase-like hydrolase family protein	ath:AT5G59490
unigene10060	2886	45.74	11.85	2.69	0.227004	-2.13921	0.000797099	Down	NOA1; NOA1 (NO ASSOCIATED 1); GTPase/ nitric-oxide synthase; K13427 nitric-oxide synthase, plant [EC:1.14.13.39]	ath:AT3G47450
unigene10062	2244	41.84	5.09	22.21	4.36346	2.12547	0.00517648	Up	hypothetical protein	ath:AT3G12320
unigene10084	1006	39.36	2.87	0			3.4684e-10	Down	meprin and TRAF homology domain-containing protein / MATH domain-containing protein	ath:AT2G42470
unigene10095	509	39.1	1.58	0.25	0.158228	-2.65992	0.000720674	Down	ACR5; ACR5; amino acid binding	ath:AT2G03730
unigene10110	3497	46.47	3.11	0.39	0.125402	-2.99537	9.29563e-05	Down	ATSPS2F (SUCROSE PHOSPHATE SYNTHASE 2F); sucrose-phosphate synthase	ath:AT5G11110
unigene10114	648	43.36	1.41	0			1.46828e-07	Down	kelch repeat-containing F-box family protein	ath:AT5G28160
unigene10117	552	36.23	2.02	0			7.83154e-09	Down
unigene10118	1562	40.85	4.98	0			2.36042e-12	Down	CYP71A19; electron carrier/ heme binding / iron ion binding / monooxygenase/ oxygen binding; K00517 [EC:1.14.-.-]	ath:AT4G13290
unigene10121	1409	40.6	5.4	1.06	0.196296	-2.3489	0.000650468	Down	CGA1; CGA1 (CYTOKININ-RESPONSIVE GATA FACTOR 1); transcription factor	ath:AT4G26150
unigene10122	1546	46.96	3.72	0.76	0.204301	-2.29123	0.000802506	Down	aminomethyltransferase; K06980	ath:AT4G12130
unigene10128	737	41.93	6.44	0			2.07206e-13	Down	COPT3; COPT3; copper ion transmembrane transporter/ high affinity copper ion transmembrane transporter	ath:AT5G59040
unigene10129	201	45.77	1.76	0.06	0.0340909	-4.87447	1.09757e-06	Down	PAL2; PAL2; phenylalanine ammonia-lyase (EC:4.3.1.5 4.3.1.24); K10775 phenylalanine ammonia-lyase [EC:4.3.1.24]	ath:AT3G53260
unigene10134	1070	42.99	2.32	0.28	0.12069	-3.05063	8.96219e-05	Down	hypothetical protein	ath:AT1G76610
unigene10149	739	40.19	2.32	0			2.26493e-09	Down	kelch repeat-containing protein	ath:AT4G19250
unigene10154	305	41.97	1.45	0			6.69157e-08	Down	hypothetical protein	ath:AT1G13780
unigene10165	412	43.93	1.07	4.71	4.40187	2.13812	0.00748646	Up	hypothetical protein	ath:AT5G57785
unigene10166	331	35.05	67.4	0			2.13435e-23	Down	hypothetical protein	ath:AT3G22057
unigene10173	3247	44.38	3.19	0.27	0.0846395	-3.56253	3.75151e-06	Down	ATK4; ATK4 (ARABIDOPSIS THALIANA KINESIN 4); ATPase/ microtubule binding / microtubule motor	ath:AT5G27000
unigene10174	696	44.11	3.18	0.11	0.0345912	-4.85345	8.92093e-08	Down	SEN1; SEN1 (SENESCENCE 1)	ath:AT4G35770
unigene10177	511	43.25	7.02	0			9.16743e-14	Down	sugar transporter family protein	ath:AT4G04750
unigene10182	681	36.42	0.47	3.05	6.48936	2.69808	0.00133329	Up	ovule development protein, putative; K09285 AP2-like factor, ANT lineage	ath:AT1G79700
unigene10185	5295	48.48	7.26	1.97	0.27135	-1.88177	0.00288029	Down	hypothetical protein	ath:AT3G50370
unigene10211	1309	35.06	23.71	0			6.67127e-19	Down	hypothetical protein	ath:AT1G28375
unigene10224	1594	42.1	2.46	0.5	0.203252	-2.29866	0.00173221	Down	protein kinase family protein	ath:AT5G57670
unigene10225	1108	41.52	0.74	3.17	4.28378	2.09889	0.009138	Up	OHP; OHP (ONE HELIX PROTEIN)	ath:AT5G02120
unigene10227	1506	41.97	2.78	0.06	0.0215827	-5.53398	2.32663e-08	Down	F-box family protein	ath:AT3G17530
unigene10229	241	49.38	2.64	0.09	0.0340909	-4.87447	6.55733e-08	Down		ath:AT5G13990
unigene10239	451	24.83	1.37	0.18	0.131387	-2.92811	0.000356572	Down
unigene10243	1079	41.8	3.62	0.33	0.0911602	-3.45545	1.28719e-05	Down	nodulin MtN21 family protein	ath:AT4G08290
unigene10250	894	41.5	6.35	0.97	0.152756	-2.7107	0.000104587	Down	LEW1; LEW1 (LEAF WILTING 1); dehydrodolichyl diphosphate synthase; K11778 cis-prenyltransferase, dehydrodolichyl diphosphate synthase [EC:2.5.1.-]	ath:AT1G11755
unigene10259	1577	43.63	1.76	0			2.56226e-08	Down	seryl-tRNA synthetase / serine--tRNA ligase (EC:6.1.1.11); K01875 seryl-tRNA synthetase [EC:6.1.1.11]	ath:AT5G27470
unigene10296	2260	46.15	1.65	0.31	0.187879	-2.41213	0.00132588	Down	ATP binding / protein kinase/ protein serine/threonine kinase	ath:AT1G68690
unigene10300	754	40.58	26.61	0.67	0.0251785	-5.31166	2.63837e-11	Down	glycoside hydrolase family 28 protein / polygalacturonase (pectinase) family protein	ath:AT3G42950
unigene10302	1122	40.64	2.78	0.78	0.280576	-1.83354	0.00717489	Down	CBL10; CBL10 (CALCINEURIN B-LIKE 10); calcium ion binding	ath:AT4G33000
unigene10305	612	46.9	0.3	2.47	8.23333	3.04148	0.000481756	Up	hydrolase, alpha/beta fold family protein	ath:AT4G10030
unigene10308	938	43.6	3.11	0			1.81432e-10	Down	nodulin, putative	ath:AT1G21140
unigene10312	592	39.7	0.53	2.47	4.66038	2.22045	0.00687201	Up
unigene10325	986	45.64	1.99	0			8.67364e-09	Down	patatin-related	ath:AT1G33270
unigene10331	624	44.23	6.56	0.72	0.109756	-3.18763	1.16364e-05	Down	60S acidic ribosomal protein P2 (RPP2C); K02943 large subunit ribosomal protein LP2	ath:AT3G28500
unigene10348	897	40.36	3.06	0			2.08782e-10	Down
unigene10351	1183	39.64	28.74	1	0.0347947	-4.84499	2.99223e-10	Down
unigene10356	1615	45.02	0.42	2.56	6.09524	2.60768	0.00152753	Up	protein kinase family protein	ath:AT2G23200
unigene10362	361	44.6	3.06	0.11	0.0359477	-4.79796	1.23999e-07	Down
unigene10364	849	40.64	1.21	0			5.43348e-07	Down	F-box family protein	ath:AT3G26010
unigene10365	1101	46.87	3.2	0.5	0.15625	-2.67807	0.000289835	Down	CCT1; cholinephosphate cytidylyltransferase, putative / phosphorylcholine transferase, putative / CTP:phosphocholine cytidylyltransferase, putative (EC:2.7.7.15); K00968 choline-phosphate cytidylyltransferase [EC:2.7.7.15]	ath:AT2G32260
unigene10369	2824	30.84	11.45	2.03	0.177293	-2.4958	0.00021331	Down
unigene10371	4210	42.19	2.49	0.67	0.269076	-1.89391	0.00476239	Down	MAPKKK7; ATP binding / binding / kinase/ protein kinase/ protein serine/threonine kinase/ protein tyrosine kinase	ath:AT3G13530
unigene10385	3790	47.84	9.9	2.82	0.284848	-1.81173	0.00369701	Down	calcium-binding EF hand family protein	ath:AT1G21630
unigene10393	1315	46.24	2.27	10.15	4.47137	2.16072	0.0052085	Up	PIP2;5; PIP2;5 (PLASMA MEMBRANE INTRINSIC PROTEIN 2;5); water channel; K09872 aquaporin PIP	ath:AT3G54820
unigene10403	2223	44.71	2.39	0.63	0.263598	-1.92359	0.00390141	Down	EMB2454 (embryo defective 2454); protein binding / zinc ion binding	ath:AT3G18290
unigene10405	2032	43.21	3.38	1	0.295858	-1.75702	0.00816491	Down	trihelix DNA-binding protein, putative	ath:AT1G76880
unigene10420	1000	39.7	1.09	0			1.21973e-06	Down	meprin and TRAF homology domain-containing protein / MATH domain-containing protein	ath:AT2G42470
unigene10421	524	43.89	1.76	0			2.56226e-08	Down	hypothetical protein	ath:AT5G48335
unigene10432	1747	42.99	5.89	1.79	0.303905	-1.71831	0.00613119	Down	hypothetical protein; K07964 heparanase 1 [EC:3.2.1.-]
unigene10440	4844	45.33	3.49	1.1	0.315186	-1.66572	0.00931949	Down	PGP6; PGP6 (P-GLYCOPROTEIN 6); ATPase, coupled to transmembrane movement of substances	ath:AT2G39480
unigene10449	370	48.92	1.02	4.59	4.5	2.16993	0.00678732	Up
unigene10452	2017	42.19	1.62	0.11	0.0679012	-3.88042	1.86624e-05	Down	kinesin motor protein-related	ath:AT1G18410
unigene10463	1202	45.51	2.6	0.11	0.0423077	-4.56294	4.8312e-07	Down	proton-dependent oligopeptide transport (POT) family protein	ath:AT4G21680
unigene10477	852	38.97	12.72	0.56	0.0440252	-4.50553	6.6089e-09	Down	hypothetical protein	ath:AT2G47485
unigene10481	1004	45.32	1.72	0.28	0.162791	-2.61891	0.000727483	Down	NADK1; NADK1 (NAD KINASE 1); NAD+ kinase/ NADH kinase/ calmodulin binding (EC:2.7.1.86); K00858 NAD+ kinase [EC:2.7.1.23]	ath:AT3G21070
unigene10492	1136	44.28	0.55	2.55	4.63636	2.21299	0.00755391	Up	pathogenesis-related thaumatin family protein	ath:AT1G77700
unigene10495	405	41.23	1.74	0.36	0.206897	-2.27302	0.00328243	Down
unigene10507	1154	45.06	3.54	1.03	0.29096	-1.78111	0.00566112	Down	esterase/lipase/thioesterase family protein	ath:AT1G34340
unigene10514	1638	42.8	3.57	0			4.91875e-11	Down	Os03g0733400
unigene10518	1897	40.22	8.9	1.56	0.175281	-2.51226	0.000212039	Down	hypothetical protein	ath:AT4G33740
unigene10523	1328	41.19	9.03	39.73	4.39978	2.13743	0.00464882	Up	1-aminocyclopropane-1-carboxylate oxidase, putative / ACC oxidase, putative (EC:1.14.11.9); K05933 aminocyclopropanecarboxylate oxidase [EC:1.14.17.4]	ath:AT1G12010
unigene10528	1382	46.16	1.9	7.42	3.90526	1.96542	0.00972224	Up	scpl35; scpl35 (serine carboxypeptidase-like 35); serine-type carboxypeptidase	ath:AT5G08260
unigene10537	1028	42.41	2.72	0.4	0.147059	-2.76553	0.000189598	Down	WRKY33; WRKY33; transcription factor; K13424 WRKY transcription factor 33	ath:AT2G38470
unigene10549	680	45.88	1.65	0.17	0.10303	-3.27886	8.70235e-05	Down	THA1; THA1 (Threonine Aldolase 1); aldehyde-lyase/ threonine aldolase (EC:4.1.2.5); K01620 threonine aldolase [EC:4.1.2.5]	ath:AT1G08630
unigene10550	770	41.95	2.24	8.96	4	2	0.00983776	Up	NRPB5; NRPB5; DNA binding / DNA-directed RNA polymerase; K03013 DNA-directed RNA polymerases I, II, and III subunit RPABC1	ath:AT3G22320
unigene10551	1023	35.58	5.52	0			8.78765e-13	Down	hypothetical protein	ath:AT5G61610
unigene10555	344	53.2	3.92	15.69	4.00255	2.00092	0.00884328	Up	CP12-1; CP12-1 (EC:1.2.1.13)	ath:AT2G47400
unigene10559	511	42.27	4.24	0.5	0.117925	-3.08406	3.67636e-05	Down	plastid-lipid associated protein PAP, putative	ath:AT4G22240
unigene10560	866	46.54	0.3	2.87	9.56667	3.25802	0.000165403	Up	hypothetical protein	ath:AT1G80520
unigene10563	556	41.37	1.27	0.11	0.0866142	-3.52925	0.000112865	Down	F-box family protein	ath:AT3G20030
unigene10568	2038	42.74	7.97	1.75	0.219573	-2.18722	0.000965234	Down	pathogen-responsive alpha-dioxygenase, putative	ath:AT1G73680
unigene10585	1031	38.22	0.2	2.06	10.3	3.36457	0.000178982	Up	AGL20; AGL20 (AGAMOUS-LIKE 20); transcription factor	ath:AT2G45660
unigene10595	2593	43.62	2.76	0.5	0.181159	-2.46467	0.000789107	Down	ATFIM1; ATFIM1; actin binding	ath:AT4G26700
unigene10598	505	36.63	6.26	0.22	0.0351438	-4.83059	7.11453e-09	Down	peptidoglycan-binding LysM domain-containing protein	ath:AT5G62150
unigene10602	2158	46.57	2.46	0.33	0.134146	-2.89812	0.000229483	Down	BXL1; BXL1 (BETA-XYLOSIDASE 1); hydrolase, hydrolyzing O-glycosyl compounds	ath:AT5G49360
unigene10613	1504	45.28	2.44	9.93	4.06967	2.02491	0.00870967	Up	hypothetical protein	ath:AT5G10150
unigene10614	301	39.87	23.2	5.12	0.22069	-2.17991	0.000771563	Down
unigene10615	6444	43.4	11.07	3.14	0.28365	-1.81782	0.00342025	Down	RGD3; RGD3 (ROOT GROWTH DEFECTIVE 3); ATP binding / DNA binding / binding / helicase/ nucleic acid binding	ath:AT3G54280
unigene10621	561	40.64	18.88	6.41	0.339513	-1.55846	0.00944964	Down	protease inhibitor/seed storage/lipid transfer protein (LTP) family protein	ath:AT5G64080
unigene10623	785	40.13	8.99	0			8.5619e-15	Down
unigene10631	883	39.86	5.19	0.19	0.0366089	-4.77166	1.77231e-08	Down	avirulence-responsive protein, putative / avirulence induced gene (AIG) protein, putative	ath:AT3G28940
unigene10642	1049	40.61	4.24	0.97	0.228774	-2.12801	0.00179032	Down	AtbZIP44 (Arabidopsis thaliana basic leucine-zipper 44); DNA binding / protein heterodimerization/ transcription factor	ath:AT1G75390
unigene10643	1443	42.76	5.56	0.11	0.0197842	-5.65951	6.26344e-10	Down	F-box family protein	ath:AT3G49020
unigene10655	1018	35.27	9.43	0.22	0.0233298	-5.42168	1.66553e-10	Down	basic helix-loop-helix (bHLH) family protein	ath:AT2G31220
unigene10657	574	38.85	1.52	0.22	0.144737	-2.7885	0.000537282	Down
unigene10663	720	40.14	1.16	0			7.45e-07	Down	zinc finger (C3HC4-type RING finger) family protein	ath:AT4G23450
unigene10669	1952	41.24	12.54	1.89	0.150718	-2.73008	6.71364e-05	Down	protein kinase family protein	ath:AT2G16750
unigene10670	774	40.96	6.17	0.67	0.10859	-3.20304	1.15503e-05	Down	hypothetical protein	ath:AT3G50810
unigene10675	1215	48.81	2.78	0.78	0.280576	-1.83354	0.00717489	Down	oxidoreductase/ oxidoreductase, acting on paired donors, with incorporation or reduction of molecular oxygen, 2-oxoglutarate as one donor, and incorporation of one atom each of oxygen into both donors (EC:1.14.11.9)	ath:AT4G16330
unigene10687	1371	42.01	1.75	0.16	0.0914286	-3.45121	3.23953e-05	Down	hypothetical protein	ath:AT1G29200
unigene10688	425	39.06	2.34	12.5	5.34188	2.41735	0.00165148	Up	hypothetical protein	ath:AT3G47295
unigene10706	482	43.98	0.7	3.32	4.74286	2.24576	0.00585551	Up	hypothetical protein	ath:AT4G27657
unigene10713	1313	41.74	9.55	1.89	0.197906	-2.33711	0.000496296	Down	LEW1; LEW1 (LEAF WILTING 1); dehydrodolichyl diphosphate synthase; K11778 cis-prenyltransferase, dehydrodolichyl diphosphate synthase [EC:2.5.1.-]	ath:AT1G11755
unigene10716	817	40.39	1.99	8.54	4.29146	2.10147	0.00565899	Up	AtSIP2; AtSIP2 (Arabidopsis thaliana seed imbibition 2); hydrolase, hydrolyzing O-glycosyl compounds	ath:AT3G57520
unigene10725	540	36.3	34.42	1.11	0.0322487	-4.95462	1.5806e-10	Down	esterase/lipase/thioesterase family protein	ath:AT3G26840
unigene10738	800	43.12	31.45	7.17	0.227981	-2.13301	0.000935907	Down	hypothetical protein	ath:AT3G15630
unigene10746	3816	43.34	4.14	0.72	0.173913	-2.52356	0.000250878	Down	haloacid dehalogenase-like hydrolase family protein; K01530 phospholipid-translocating ATPase [EC:3.6.3.1]	ath:AT1G68710
unigene10751	819	43.1	1.16	0			7.45e-07	Down	CID9; CID9 (CTC-Interacting Domain 9); RNA binding / protein binding	ath:AT3G14450
unigene10752	6487	42.75	2.39	0.67	0.280335	-1.83478	0.00590309	Down	hypothetical protein	ath:AT5G24740
unigene10755	939	45.58	2.69	0.33	0.122677	-3.02707	0.00011744	Down	receptor protein kinase-related	ath:AT3G22060
unigene10763	838	38.54	1.16	0.06	0.0517241	-4.27302	2.65437e-05	Down	hypothetical protein	ath:AT4G33380
unigene10769	1348	46.36	37.24	9.43	0.253222	-1.98152	0.00143387	Down	THA1; THA1 (Threonine Aldolase 1); aldehyde-lyase/ threonine aldolase (EC:4.1.2.5); K01620 threonine aldolase [EC:4.1.2.5]	ath:AT1G08630
unigene10779	1402	47.65	5.28	1.17	0.221591	-2.17403	0.00135914	Down	TCP3; TCP3; transcription factor	ath:AT1G53230
unigene10781	910	43.19	3.24	0			1.20435e-10	Down
unigene10790	1370	46.93	7.14	0			7.79769e-14	Down	kelch repeat-containing F-box family protein	ath:AT1G61540
unigene10797	1166	43.48	7.72	0.78	0.101036	-3.30705	5.15662e-06	Down	ATTPPA; ATTPPA; trehalose-phosphatase (EC:3.1.3.12)	ath:AT5G51460
unigene10811	918	40.74	5.08	1.17	0.230315	-2.11832	0.00178932	Down	auxin-responsive family protein; K14488 SAUR family protein	ath:AT5G53590
unigene10823	2562	41.69	2.48	0.44	0.177419	-2.49476	0.000900996	Down	BGAL4; BGAL4 (beta-galactosidase 4); beta-galactosidase	ath:AT5G56870
unigene10826	1129	49.87	1.69	0.11	0.0650888	-3.94145	1.50121e-05	Down
unigene10837	1865	45.25	8.03	2.15	0.267746	-1.90106	0.00256305	Down	lipase class 3 family protein (EC:3.1.1.3)	ath:AT3G14360
unigene10843	2612	47.43	34.1	0.4	0.0117302	-6.41363	3.36761e-14	Down	ATCHX19 (CATION/H+ EXCHANGER 19); monovalent cation:proton antiporter/ sodium:hydrogen antiporter	ath:AT3G17630
unigene10873	596	37.75	10.43	0			2.03623e-15	Down	cytochrome-c oxidase	ath:AT5G40382
unigene10882	1051	35.39	2.76	0			5.06679e-10	Down	hypothetical protein	ath:AT3G29785
unigene10885	2932	46.56	4.29	1.3	0.30303	-1.72247	0.00682524	Down	lipase class 3 family protein (EC:3.1.1.3)	ath:AT1G06250
unigene10887	1406	41.39	1.05	6.68	6.3619	2.66946	0.000694998	Up	SEC14 cytosolic factor, putative / polyphosphoinositide-binding protein, putative	ath:AT5G47730
unigene10900	1799	47.8	60.1	0.78	0.0129784	-6.26775	3.43687e-14	Down	ATPMEPCRD; enzyme inhibitor/ pectinesterase (EC:3.1.1.11)	ath:AT2G43050
unigene10905	710	38.59	7.63	0			4.18494e-14	Down	proton-dependent oligopeptide transport (POT) family protein	ath:AT1G08065
unigene10908	2134	43.86	0.35	2.15	6.14286	2.61891	0.00226869	Up	hypothetical protein	ath:AT5G26760
unigene10915	894	40.16	17.15	0			1.6146e-17	Down	hypothetical protein	ath:AT1G70040
unigene10918	1098	42.81	5.82	0.11	0.0189003	-5.72544	4.09301e-10	Down	ENDO3; ENDO3 (endonuclease 3); T/G mismatch-specific endonuclease/ endonuclease/ nucleic acid binding / single-stranded DNA specific endodeoxyribonuclease	ath:AT4G21590
unigene10924	939	42.28	1.85	7.73	4.17838	2.06294	0.00793957	Up	ATHB54; ATHB54 (ARABIDOPSIS THALIANA HOMEOBOX PROTEIN 54); nucleic acid binding / transcription factor	ath:AT1G27050
unigene10939	258	45.74	3.64	0			4.35548e-11	Down
unigene10941	1634	41.13	1.15	6.5	5.65217	2.49881	0.00154415	Up	neurofilament protein-related	ath:AT3G05900
unigene10953	636	47.33	1.65	0.04	0.0242424	-5.36632	2.02888e-07	Down	membrane bound O-acyl transferase (MBOAT) family protein / wax synthase-related	ath:AT5G55380
unigene10960	316	38.61	0.97	4.89	5.04124	2.33378	0.00256387	Up
unigene10962	1006	43.84	0.39	1.89	4.84615	2.27684	0.00722688	Up	hypothetical protein	ath:AT1G06510
unigene10964	1043	40.65	1.65	0.07	0.0424242	-4.55897	9.84556e-07	Down	SNX1; SNX1 (SORTING NEXIN 1); phosphoinositide binding / protein binding	ath:AT5G06140
unigene10967	1546	41.79	1.72	0.27	0.156977	-2.67138	0.000387624	Down	hypothetical protein	ath:AT1G11170
unigene10972	1084	46.77	1.95	0.36	0.184615	-2.43741	0.00092503	Down	hypothetical protein	ath:AT1G10280
unigene11013	1309	41.56	4.47	0.72	0.161074	-2.63421	0.000216278	Down	hypothetical protein	ath:AT1G78110
unigene11015	708	41.38	4.87	0.92	0.188912	-2.40422	0.000501907	Down	ZPR2; ZPR2 (LITTLE ZIPPER 2); protein binding	ath:AT3G60890
unigene11025	1085	41.11	3.13	0.89	0.284345	-1.81429	0.00720182	Down	pleckstrin homology (PH) domain-containing protein-related	ath:AT4G23895
unigene11026	1243	48.51	7.56	0.72	0.0952381	-3.39232	3.74605e-06	Down	basic helix-loop-helix (bHLH) family protein	ath:AT4G30980
unigene11029	1821	42.94	37.84	0.31	0.00819239	-6.9315	1.55143e-15	Down	hypothetical protein	ath:AT5G54870
unigene11033	1094	43.88	4.17	1.28	0.306954	-1.7039	0.00957582	Down	glycine/proline-rich protein	ath:AT5G17650
unigene11041	1028	41.63	5.14	21.74	4.22957	2.08051	0.00623807	Up	hypothetical protein	ath:AT5G53420
unigene11053	940	39.68	2.57	9.95	3.8716	1.95293	0.00962965	Up	hypothetical protein	ath:AT1G03820
unigene11065	3041	44.16	2.18	0.11	0.0504587	-4.30875	1.94978e-06	Down	haloacid dehalogenase-like hydrolase family protein; K01530 phospholipid-translocating ATPase [EC:3.6.3.1]	ath:AT1G54280
unigene11072	413	39.71	5.56	0.44	0.0791367	-3.65951	2.07025e-06	Down	TMS membrane family protein / tumour differentially expressed (TDE) family protein	ath:AT3G24460
unigene11079	4129	44.85	5.01	1.57	0.313373	-1.67405	0.00726603	Down	hypothetical protein; K06100 symplekin	ath:AT1G27595
unigene11083	1521	45.83	14.69	0.06	0.00408441	-7.93566	4.55307e-15	Down	FDH; FDH (FORMATE DEHYDROGENASE); NAD or NADH binding / binding / catalytic/ cofactor binding / oxidoreductase, acting on the CH-OH group of donors, NAD or NADP as acceptor; K00122 formate dehydrogenase [EC:1.2.1.2]	ath:AT5G14780
unigene11084	1074	38.83	4.7	0			3.92866e-12	Down	ATNAC6; ATNAC6 (ARABIDOPSIS NAC DOMAIN CONTAINING PROTEIN 6); protein heterodimerization/ protein homodimerization/ transcription factor	ath:AT5G39610
unigene11090	991	53.38	1.58	0.11	0.0696203	-3.84435	2.3311e-05	Down	PPCK2; PPCK2; kinase/ protein serine/threonine kinase	ath:AT3G04530
unigene11109	1308	40.29	215.9	0			7.93013e-29	Down	hypothetical protein LOC100264104	ath:AT4G37950
unigene11112	1566	41.25	3.67	1.03	0.280654	-1.83314	0.0047055	Down	phosphatidate-sterol O-acyltransferase/ phosphatidylcholine-sterol O-acyltransferase/ phosphatidylethanolamine-sterol O-acyltransferase	ath:AT1G04010
unigene11116	3468	43.71	8.23	2.22	0.269745	-1.89033	0.00271669	Down	LINC4; LINC4 (LITTLE NUCLEI4)	ath:AT5G65770
unigene11130	539	43.41	0.4	3.81	9.525	3.25172	0.000121924	Up	FLP1; FLP1 (FPF1-LIKE PROTEIN 1)	ath:AT4G31380
unigene11148	1771	34.95	2.64	0			7.51319e-10	Down	hypothetical protein LOC100246651	ath:AT5G53190
unigene11167	782	40.15	2.54	0.4	0.15748	-2.66676	0.000305373	Down	hypothetical protein	ath:AT3G57200
unigene11168	910	49.56	23.48	0			7.37624e-19	Down	hypothetical protein	ath:AT2G20970
unigene11178	467	43.04	1.3	0.06	0.0461538	-4.43741	1.12192e-05	Down	amino acid transporter family protein	ath:AT5G38820
unigene11183	777	41.7	1.16	5.26	4.53448	2.18094	0.00472207	Up	hypothetical protein	ath:AT4G27435
unigene11192	760	35.92	1.58	0			5.90433e-08	Down	hypothetical protein	ath:AT2G03830
unigene11194	545	41.47	2.67	0			6.93525e-10	Down	hypothetical protein	ath:AT1G23580
unigene11213	1074	45.25	1.34	0.06	0.0447761	-4.48113	8.55173e-06	Down
unigene11215	1004	38.46	4.31	0.53	0.12297	-3.02362	4.44241e-05	Down	HHP1; HHP1 (HEPTAHELICAL TRANSMEMBRANE PROTEIN1); receptor	ath:AT5G20270
unigene11221	1171	34.76	1.92	8.76	4.5625	2.18982	0.00383777	Up	senescence-associated protein-related	ath:AT4G17670
unigene11238	1182	41.88	3.09	0.94	0.304207	-1.71687	0.00850871	Down	MYB105; MYB105 (myb domain protein 105); DNA binding / transcription factor; K09422 myb proto-oncogene protein, plant	ath:AT1G69560
unigene11239	727	42.64	5.26	0.61	0.11597	-3.10818	2.28103e-05	Down	ATPDIL5-3 (PDI-LIKE 5-3); protein disulfide isomerase	ath:AT3G20560
unigene11246	762	36.61	0.46	2.5	5.43478	2.44222	0.00309157	Up	hypothetical protein	ath:AT5G67390
unigene11247	1146	33.25	20.6	0.06	0.00291262	-8.42347	1.67907e-16	Down	Dof-type zinc finger domain-containing protein	ath:AT4G21050
unigene11250	780	43.59	1.47	9.1	6.19048	2.63005	0.000698874	Up	glycine-rich protein	ath:AT4G02450
unigene11253	1069	53.41	4.09	1.17	0.286064	-1.80559	0.00511827	Down	transducin family protein / WD-40 repeat family protein; K14004 protein transport protein SEC13	ath:AT2G30050
unigene11258	1920	42.45	7.78	2.51	0.322622	-1.63208	0.00771762	Down	protein phosphatase 2C-related / PP2C-related	ath:AT1G47380
unigene11292	1604	45.32	0.52	2.4	4.61538	2.20645	0.00876657	Up	peptidase S41 family protein	ath:AT3G57680
unigene11297	1316	40.81	38.91	3.89	0.0999743	-3.3223	1.74245e-06	Down	F-box family protein	ath:AT3G04660
unigene11298	542	50.84	18.83	5.2	0.276155	-1.85645	0.00265882	Down	phosphatidic acid phosphatase-related / PAP2-related	ath:AT3G15820
unigene11302	1493	46.55	3.89	0.06	0.0154242	-6.01866	1.22433e-09	Down	glycosyl hydrolase family 5 protein / cellulase family protein	ath:AT3G26140
unigene11308	733	40.79	1.82	0.4	0.21978	-2.18587	0.00283387	Down	DNA-binding protein, putative; K09422 myb proto-oncogene protein, plant	ath:AT1G17520
unigene11310	1524	42.45	21.21	0			1.99931e-18	Down	GDSL-motif lipase/hydrolase family protein	ath:AT1G06990
unigene11315	2921	44.98	1.62	0			4.61803e-08	Down	REN1; REN1 (ROP1 ENHANCER 1); Rho GTPase activator/ Rho GTPase binding / phosphoinositide binding	ath:AT4G24580
unigene11342	1735	43	8.62	1.39	0.161253	-2.6326	0.000125936	Down	brix domain-containing protein	ath:AT1G52930
unigene11350	2826	39.31	4.44	1.43	0.322072	-1.63454	0.00924545	Down	leucine-rich repeat transmembrane protein kinase, putative	ath:AT5G45840
unigene11357	501	29.94	11.19	0			1.02213e-15	Down
unigene11396	694	31.84	4.19	0.08	0.0190931	-5.71081	2.40073e-09	Down
unigene11397	932	41.09	3.43	0.5	0.145773	-2.77821	0.000172659	Down	speckle-type POZ protein-related	ath:AT2G40450
unigene11399	1664	38.1	19.93	0.06	0.00301054	-8.37576	2.32428e-16	Down	hypothetical protein	ath:AT5G01150
unigene11401	1096	40.24	33.88	0.56	0.0165289	-5.91886	6.66495e-13	Down	SAG29; SAG29 (SENESCENCE-ASSOCIATED PROTEIN 29)	ath:AT5G13170
unigene11404	5635	48.62	7.73	2.49	0.322122	-1.63432	0.0081171	Down	ATGSL05 (GLUCAN SYNTHASE-LIKE 5); 1,3-beta-glucan synthase/ transferase, transferring glycosyl groups; K11000 callose synthase [EC:2.4.1.-]	ath:AT4G03550
unigene11407	1452	43.66	4.02	1.08	0.268657	-1.89616	0.00350766	Down	VAP27-2 (VAMP/SYNAPTOBREVIN-ASSOCIATED PROTEIN 27-2); structural molecule	ath:AT1G08820
unigene11408	976	46.11	2.5	0.67	0.268	-1.8997	0.00637139	Down
unigene11423	1780	48.99	0.23	1.84	8	3	0.000964113	Up	MEE23; MEE23 (MATERNAL EFFECT EMBRYO ARREST 23); FAD binding / catalytic/ electron carrier/ oxidoreductase	ath:AT2G34790
unigene11424	502	46.81	1.95	8.05	4.12821	2.04551	0.00858959	Up	dormancy/auxin associated family protein	ath:AT2G33830
unigene11432	925	39.03	3.64	0			4.35548e-11	Down	LBD7; LBD7 (LOB DOMAIN-CONTAINING PROTEIN 7)	ath:AT1G72980
unigene11451	1507	41.34	5.94	0.72	0.121212	-3.04439	1.67488e-05	Down	GRF12; GRF12 (GENERAL REGULATORY FACTOR 12); protein binding / protein phosphorylated amino acid binding	ath:AT1G26480
unigene11454	1085	53.09	16.94	3.5	0.206612	-2.27501	0.000533918	Down	AtCXE18 (Arabidopsis thaliana carboxyesterase 18); carboxylesterase	ath:AT5G23530
unigene11458	624	44.55	8.26	1.79	0.216707	-2.20618	0.000673764	Down	SERK1; SERK1 (SOMATIC EMBRYOGENESIS RECEPTOR-LIKE KINASE 1); kinase/ transmembrane receptor protein serine/threonine kinase; K13418 somatic embryogenesis receptor kinase 1 [EC:2.7.10.1 2.7.11.1]	ath:AT1G71830
unigene11459	555	36.22	8.11	0.11	0.0135635	-6.20413	1.89364e-11	Down	ATRL5; ATRL5 (ARABIDOPSIS RAD-LIKE 5); DNA binding / transcription factor	ath:AT1G19510
unigene11460	3054	43.22	3.29	0.39	0.118541	-3.07654	5.94468e-05	Down	double-stranded RNA binding	ath:AT4G20910
unigene11463	734	43.05	1.76	0			2.56226e-08	Down	phosphoprotein phosphatase	ath:AT3G19595
unigene11465	835	37.13	0.65	3.65	5.61538	2.48938	0.00230072	Up	hypothetical protein	ath:AT1G02470
unigene11469	616	44.64	2.27	0			2.71466e-09	Down	hypothetical protein	ath:AT5G64510
unigene11484	1191	35.68	2.41	0.56	0.232365	-2.10553	0.00330475	Down	hypothetical protein	ath:AT4G19645
unigene11485	1088	43.38	3.34	17.26	5.16766	2.36951	0.00185025	Up	MERI5B; MERI5B (meristem-5); hydrolase, acting on glycosyl bonds / xyloglucan:xyloglucosyl transferase; K08235 xyloglucan:xyloglucosyl transferase [EC:2.4.1.207]	ath:AT4G30270
unigene11488	1071	38.66	82.42	0			2.87664e-24	Down	glycoside hydrolase family 28 protein / polygalacturonase (pectinase) family protein	ath:AT5G39910
unigene11498	355	41.41	6.1	0			3.44483e-13	Down	hypothetical protein	ath:AT1G23580
unigene11499	1321	36.79	2.09	0			5.80018e-09	Down	hypothetical protein	ath:AT1G23580
unigene11506	1913	45.11	1.14	5.17	4.53509	2.18113	0.00460935	Up	transducin family protein / WD-40 repeat family protein	ath:AT1G49450
unigene11510	1983	43.72	1.6	0			5.21778e-08	Down	protein kinase family protein	ath:AT4G32250
unigene11512	2301	42.5	3.52	0			5.56318e-11	Down	proton-dependent oligopeptide transport (POT) family protein	ath:AT5G19640
unigene11531	774	37.73	2.85	0			3.73727e-10	Down	mitochondrial glycoprotein family protein / MAM33 family protein	ath:AT5G02050
unigene11534	722	39.34	14.79	4.45	0.300879	-1.73274	0.00599012	Down	J8; J8; heat shock protein binding / unfolded protein binding	ath:AT1G80920
unigene11535	510	45.29	19.14	0.36	0.0188088	-5.73245	7.86237e-12	Down	60S acidic ribosomal protein P2 (RPP2C); K02943 large subunit ribosomal protein LP2	ath:AT3G28500
unigene11555	1184	48.56	1.72	0.06	0.0348837	-4.8413	1.3689e-06	Down	APUM19; APUM19 (Arabidopsis Pumilio 19); RNA binding / binding	ath:AT5G60180
unigene11557	1708	47.42	2.13	0.5	0.234742	-2.09085	0.00403928	Down	proteophosphoglycan 5
unigene11560	1420	38.8	3.85	0			2.56446e-11	Down	F-box family protein	ath:AT4G17200
unigene11571	805	41.74	0.32	1.78	5.5625	2.47573	0.00391185	Up	AGL12; AGL12 (AGAMOUS-LIKE 12); transcription factor	ath:AT1G71692
unigene11590	905	42.54	6.3	0			2.56829e-13	Down	meprin and TRAF homology domain-containing protein / MATH domain-containing protein	ath:AT2G42480
unigene11597	851	45.83	7.95	1.47	0.184906	-2.43514	0.000332693	Down	nucleic acid binding / zinc ion binding	ath:AT5G18550
unigene11604	1814	43.22	6.58	0.56	0.0851064	-3.55459	2.04541e-06	Down	STRS2; STRS2 (STRESS RESPONSE SUPPRESSOR 2); ATP-dependent helicase/ RNA binding	ath:AT5G08620
unigene11609	394	40.36	0.8	4.75	5.9375	2.56986	0.00141344	Up	universal stress protein (USP) family protein	ath:AT3G62550
unigene11632	1325	40.3	3.57	0			4.91875e-11	Down	F-box family protein	ath:AT4G19940
unigene11636	979	47.19	7.28	2.24	0.307692	-1.70044	0.00622483	Down	hypothetical protein	ath:AT4G32680
unigene11638	2201	42.57	1.5	6.84	4.56	2.18903	0.00496196	Up	ACR3; ACR3; amino acid binding	ath:AT1G76990
unigene11639	3117	49.95	0.51	2.5	4.90196	2.29336	0.00512029	Up	zinc finger (C3HC4-type RING finger) family protein	ath:AT5G65683
unigene11641	2903	47.4	5.91	0.83	0.14044	-2.83197	4.24882e-05	Down	leucine-rich repeat family protein / protein kinase family protein	ath:AT3G23750
unigene11646	1584	46.53	11.89	46.57	3.91674	1.96965	0.00741362	Up	pectate lyase family protein; K01728 pectate lyase [EC:4.2.2.2]	ath:AT1G67750
unigene11656	2012	45.78	5.76	1.82	0.315972	-1.66213	0.00743843	Down	tubulin-specific chaperone C-related	ath:AT2G42230
unigene11664	370	28.11	8.85	0.06	0.00677966	-7.20457	5.99909e-13	Down
unigene11665	1077	42.25	0.56	3.56	6.35714	2.66838	0.000864588	Up	LBD11; LBD11 (LOB DOMAIN-CONTAINING PROTEIN 11)	ath:AT2G28500
unigene11696	666	49.7	11.7	0.92	0.0786325	-3.66873	4.98283e-07	Down	BPA1; BPA1 (BINDINGPARTNEROFACD11 1); nucleic acid binding / nucleotide binding / oxidoreductase	ath:AT5G16840
unigene11698	3713	41.61	4.17	0.06	0.0143885	-6.11894	6.42788e-10	Down	eukaryotic translation initiation factor 2 family protein / eIF-2 family protein; K03243 translation initiation factor eIF-5B	ath:AT1G76810
unigene11709	2361	42.74	6.88	32.98	4.7936	2.26111	0.00216544	Up	esterase/lipase/thioesterase family protein	ath:AT3G26840
unigene11722	528	48.11	6.31	44.44	7.04279	2.81615	0.000190254	Up	CYP86A4; fatty acid (omega-1)-hydroxylase/ oxygen binding; K00517 [EC:1.14.-.-]	ath:AT1G01600
unigene11734	567	30.16	14.65	0			7.55167e-17	Down	EXL4; EXL4; acyltransferase/ carboxylesterase/ lipase	ath:AT1G75910
unigene11739	1964	43.84	5.26	0.56	0.106464	-3.23156	1.26186e-05	Down	hypothetical protein
unigene11744	1074	51.68	3.99	0.67	0.16792	-2.57416	0.000304832	Down	dehydration-responsive family protein	ath:AT2G45750
unigene11747	1824	45.67	2.41	0.33	0.136929	-2.8685	0.000263781	Down	phosphoinositide binding	ath:AT1G17820
unigene11755	1134	36.77	5.33	1.61	0.302064	-1.72707	0.00776256	Down	RNA recognition motif (RRM)-containing protein	ath:AT1G73490
unigene11756	1699	47.62	1.25	5.15	4.12	2.04264	0.00988636	Up	GT72B1; GT72B1; UDP-glucosyltransferase/ UDP-glycosyltransferase/ transferase, transferring glycosyl groups; K08237 hydroquinone glucosyltransferase [EC:2.4.1.218]	ath:AT4G01070
unigene11757	803	36.24	1.37	7.01	5.11679	2.35524	0.00269534	Up	ROPGEF11 (RHO GUANYL-NUCLEOTIDE EXCHANGE FACTOR 11); Rho guanyl-nucleotide exchange factor	ath:AT1G52240
unigene11758	1118	42.67	14.87	3.9	0.262273	-1.93086	0.00198689	Down	vesicle-associated membrane family protein / VAMP family protein	ath:AT5G47180
unigene11768	296	28.72	5.82	0.06	0.0103093	-6.59991	3.11147e-11	Down
unigene11773	881	32.69	4.99	23.75	4.75952	2.25082	0.0029562	Up	MIR414; MIR414 (MICRORNA 414)	ath:AT1G67195
unigene11777	873	37.57	12.12	2.94	0.242574	-2.0435	0.00123064	Down
unigene11786	1226	42.74	43.62	0.11	0.00252178	-8.63134	1.54368e-18	Down	cysteine protease, putative (EC:1.3.1.74); K01365 cathepsin L [EC:3.4.22.15]
unigene11787	1830	44.32	0.25	1.97	7.88	2.9782	0.000943639	Up	IQD5; IQD5 (IQ-domain 5); calmodulin binding	ath:AT3G22190
unigene11789	154	29.87	2.62	0.06	0.0229008	-5.44846	3.97233e-08	Down
unigene11800	732	41.94	1.35	6.63	4.91111	2.29605	0.00349285	Up	APT2; APT2 (ADENINE PHOSPHORIBOSYL TRANSFERASE 2); adenine phosphoribosyltransferase/ phosphate transmembrane transporter (EC:2.4.2.7); K00759 adenine phosphoribosyltransferase [EC:2.4.2.7]	ath:AT1G80050
unigene11803	618	52.43	10	44.26	4.426	2.146	0.00444563	Up	SEP2; SEP2 (STRESS ENHANCED PROTEIN 2); chlorophyll binding	ath:AT2G21970
unigene11806	1087	43.24	18.63	0			7.12638e-18	Down	structural constituent of ribosome	ath:AT4G14250
unigene11811	1343	40.13	7.32	1.5	0.204918	-2.28688	0.000666032	Down	hypothetical protein	ath:AT3G61090
unigene11816	1258	39.9	9.04	0			8.13334e-15	Down	NAS2; NAS2 (NICOTIANAMINE SYNTHASE 2); nicotianamine synthase; K05953 nicotianamine synthase [EC:2.5.1.43]	ath:AT5G56080
unigene11817	1843	44.6	2.73	0.78	0.285714	-1.80735	0.00793685	Down	DNAJ heat shock family protein	ath:AT3G17830
unigene11822	1211	49.63	4.59	1.22	0.265795	-1.91161	0.00435276	Down	PPCK1; PPCK1 (PHOSPHOENOLPYRUVATE CARBOXYLASE KINASE); kinase/ protein serine/threonine kinase	ath:AT1G08650
unigene11823	1841	42.1	2.02	0.09	0.0445545	-4.48829	6.62507e-07	Down	transcriptional factor B3 family protein	ath:AT4G31630
unigene11825	1114	42.91	3.87	18.15	4.68992	2.22956	0.00337261	Up	hydrolase, alpha/beta fold family protein	ath:AT3G24420
unigene11840	306	42.16	3.11	0.06	0.0192926	-5.69581	9.23962e-09	Down
unigene11856	821	42.14	29.16	0			8.70358e-20	Down	PGP11; PGP11 (P-GLYCOPROTEIN 11); ATPase, coupled to transmembrane movement of substances	ath:AT1G02520
unigene11862	1172	42.83	6.51	0.5	0.0768049	-3.70266	1.14111e-06	Down
unigene11871	2721	42.3	11.61	0.28	0.0241171	-5.3738	9.263e-11	Down	PHO1; PHO1 (phosphate 1)	ath:AT3G23430
unigene11883	4481	45.84	2.57	0.39	0.151751	-2.72022	0.000354528	Down	hypothetical protein	ath:AT1G72390
unigene11889	1217	41.08	6.51	33.73	5.18126	2.3733	0.00164792	Up	PDR3; PDR3 (PLEIOTROPIC DRUG RESISTANCE 3); ATPase, coupled to transmembrane movement of substances	ath:AT1G52890
unigene11900	1030	41.17	27.01	5.02	0.185857	-2.42773	0.000169147	Down	C2 domain-containing protein	ath:AT1G23140
unigene11917	717	45.75	89.32	1.39	0.015562	-6.00583	6.30746e-14	Down	AGP23; AGP23 (ARABINOGALACTAN-PROTEIN 23)	ath:AT3G57690
unigene11920	1484	37.26	14.79	0.06	0.0040568	-7.94544	4.27348e-15	Down	hypothetical protein	ath:AT5G52900
unigene11931	767	46.81	2.34	9.66	4.12821	2.04551	0.00836542	Up	beta-hydroxyacyl-ACP dehydratase, putative; K02372 3R-hydroxymyristoyl ACP dehydrase [EC:4.2.1.-]	ath:AT5G10160
unigene11934	790	48.35	7.65	0.17	0.0222222	-5.49185	2.33998e-10	Down	hypothetical protein	ath:AT5G23700
unigene11944	3351	48.61	8.18	0.17	0.0207824	-5.58849	1.25847e-10	Down	hypothetical protein	ath:AT1G71770
unigene11946	851	46.18	0.8	10.22	12.775	3.67525	4.65667e-06	Up	HCD1; HCD1 (3-HYDROXYACYL-COA DEHYDRATASE 1); carnitine racemase/ catalytic/ dodecenoyl-CoA delta-isomerase (EC:5.3.3.8)	ath:AT4G14440
unigene11952	1990	45.53	3.5	13.99	3.99714	1.99897	0.00727958	Up	GRH1; GRH1 (GRR1-LIKE PROTEIN 1); auxin binding / protein binding / ubiquitin-protein ligase	ath:AT4G03190
unigene11953	1203	44.89	0.55	2.55	4.63636	2.21299	0.00755391	Up	hypothetical protein	ath:AT5G40800
unigene11957	1476	39.63	4.82	0			3.10652e-12	Down	F-box family protein	ath:AT3G20030
unigene11960	649	50.08	0.85	4.33	5.09412	2.34883	0.00352912	Up	nitrogen regulation family protein; K05545 tRNA-dihydrouridine synthase 4 [EC:1.-.-.-]	ath:AT5G67220
unigene11963	1089	47.47	0.15	2.6	17.3333	4.11548	8.7754e-06	Up	GNS1/SUR4 membrane family protein	ath:AT3G06470
unigene11969	2276	40.38	2.99	0.28	0.0936455	-3.41665	1.29844e-05	Down	hypothetical protein	ath:AT5G28910
unigene11974	1005	43.78	1.23	0			4.65727e-07	Down	hypothetical protein	ath:AT2G24670
unigene11980	602	39.7	2.92	0			2.99224e-10	Down	heavy-metal-associated domain-containing protein / copper chaperone (CCH)-related	ath:AT4G39700
unigene11985	320	45.31	19.63	0.83	0.0422822	-4.56381	2.46724e-09	Down	ABC1 family protein; K08869 aarF domain-containing kinase	ath:AT5G24810
unigene11995	745	35.84	7.02	0			9.16743e-14	Down	yippee family protein	ath:AT3G55890
unigene12005	909	43.89	5.56	0.61	0.109712	-3.1882	1.49998e-05	Down	RHA3A; RHA3A; protein binding / zinc ion binding	ath:AT2G17450
unigene12016	569	38.31	1.34	0			2.22885e-07	Down	meprin and TRAF homology domain-containing protein / MATH domain-containing protein	ath:AT1G69660
unigene12018	1964	42.92	4.12	0.09	0.0218447	-5.51658	1.32216e-09	Down	epsin N-terminal homology (ENTH) domain-containing protein	ath:AT4G25940
unigene12023	206	39.81	10.52	0			1.86322e-15	Down	PHT6; PHT6; carbohydrate transmembrane transporter/ inorganic phosphate transmembrane transporter/ phosphate transmembrane transporter/ sugar:hydrogen symporter; K08176 MFS transporter, PHS family, inorganic phosphate transporter	ath:AT5G43340
unigene12032	493	45.44	1.55	0			6.69157e-08	Down	hypothetical protein	ath:AT5G39560
unigene12033	1111	46.71	9.27	2.89	0.311758	-1.6815	0.00803994	Down	phosphoglycerate/bisphosphoglycerate mutase family protein	ath:AT3G05170
unigene12057	744	41.67	0.82	3.68	4.4878	2.16601	0.00798398	Up	C/VIF2; C/VIF2 (CELL WALL / VACUOLAR INHIBITOR OF FRUCTOSIDASE 2); enzyme inhibitor/ pectinesterase/ pectinesterase inhibitor	ath:AT5G64620
unigene12063	511	46.38	1.65	0.06	0.0363636	-4.78136	1.71579e-06	Down	hypothetical protein	ath:AT1G28710
unigene12065	1209	48.22	1.62	6.95	4.29012	2.10102	0.00574055	Up	RAV1; RAV1; DNA binding / transcription factor/ transcription repressor; K09287 RAV-like factor	ath:AT1G13260
unigene12066	1956	48.82	56.99	11.86	0.208107	-2.2646	0.00035335	Down	leucine-rich repeat family protein	ath:AT3G11330
unigene12071	1788	41.95	4.06	0.61	0.150246	-2.7346	0.000161513	Down	transporter-related	ath:AT5G65687
unigene12073	1095	43.93	4.36	0			8.2293e-12	Down	CPR5; CPR5 (CONSTITUTIVE EXPRESSION OF PR GENES 5)	ath:AT5G64930
unigene12088	1482	45.88	16.36	0			2.56848e-17	Down	ATPUP4; ATPUP4; purine transmembrane transporter	ath:AT1G30840
unigene12089	1612	43.05	0.7	3.06	4.37143	2.1281	0.00793685	Up	hypothetical protein
unigene12095	2728	43.11	4.86	1.32	0.271605	-1.88042	0.00354986	Down	KINESIN-13A; ATP binding / microtubule motor; K10393 kinesin family member 2/24	ath:AT3G16630
unigene12101	603	36.15	1.5	0			5.21778e-08	Down
unigene12108	633	41.07	3.29	0			1.05443e-10	Down	basic helix-loop-helix (bHLH) family protein	ath:AT2G31210
unigene12109	646	48.61	1.44	0.06	0.0416667	-4.58496	5.07388e-06	Down	BAP2; BAP2 (BON ASSOCIATION PROTEIN 2)	ath:AT2G45760
unigene12114	624	45.51	0.8	4.03	5.0375	2.33271	0.00397922	Up
unigene12136	1064	43.33	8.88	0			9.74607e-15	Down	emsy N terminus domain-containing protein / ENT domain-containing protein	ath:AT3G57960
unigene12151	1198	47.75	3.89	1.03	0.264781	-1.91713	0.00411227	Down	DNA binding	ath:AT1G31240
unigene12155	1374	46.8	2.5	0.33	0.132	-2.92139	0.00020001	Down	phospholipid/glycerol acyltransferase family protein; K13510 lysophosphatidylcholine acyltransferase / lyso-PAF acetyltransferase [EC:2.3.1.23 2.3.1.67]	ath:AT1G80950
unigene12160	317	28.71	2.78	0			4.69147e-10	Down
unigene12164	1934	41.83	10.48	3.34	0.318702	-1.64972	0.00901525	Down	hypothetical protein	ath:AT3G59300
unigene12165	693	38.1	1.75	12.42	7.09714	2.82724	0.00024956	Up	hypothetical protein	ath:AT3G55240
unigene12172	972	43.42	2.55	0			1.04166e-09	Down
unigene12176	712	38.34	1.67	0.22	0.131737	-2.92427	0.000279056	Down	SGP2; SGP2; GTP binding	ath:AT3G21700
unigene12185	432	38.19	13.82	0.04	0.00289436	-8.43254	5.98007e-16	Down	ADF7; ADF7 (actin depolymerizing factor 7); actin binding	ath:AT4G25590
unigene12195	628	37.58	0.3	1.93	6.43333	2.68557	0.00235859	Up	transcription regulator	ath:AT3G28857
unigene12197	1277	44.24	3.78	0.39	0.103175	-3.27684	2.10218e-05	Down	galactono-1,4-lactone dehydrogenase, putative (EC:1.1.3.8); K00225 L-galactono-1,4-lactone dehydorogenase [EC:1.3.2.3]
unigene12199	1623	39.86	1.34	6.53	4.87313	2.28485	0.00293377	Up	leucine-rich repeat family protein	ath:AT1G13230
unigene12201	2033	41.07	7.63	0.72	0.0943644	-3.40561	3.46434e-06	Down	PAP10; PAP10 (PURPLE ACID PHOSPHATASE 10); acid phosphatase/ protein serine/threonine phosphatase	ath:AT2G16430
unigene12204	718	38.58	0.82	3.72	4.53659	2.18161	0.00736995	Up	haloacid dehalogenase-like hydrolase family protein	ath:AT5G44730
unigene12211	1519	43.91	4.96	1.36	0.274194	-1.86673	0.00490444	Down	MLO13; MLO13 (MILDEW RESISTANCE LOCUS O 13); calmodulin binding; K08472 mlo protein	ath:AT4G24250
unigene12227	603	38.64	0.72	3.45	4.79167	2.26053	0.00551432	Up	xyloglucan:xyloglucosyl transferase, putative / xyloglucan endotransglycosylase, putative / endo-xyloglucan transferase, putative; K08235 xyloglucan:xyloglucosyl transferase [EC:2.4.1.207]	ath:AT2G36870
unigene12245	1044	46.65	1.42	0.18	0.126761	-2.97982	0.000287576	Down	hypothetical protein	ath:AT3G13990
unigene12254	2029	41.01	2.87	0			3.4684e-10	Down	triacylglycerol lipase (EC:3.1.1.3)	ath:AT2G31100
unigene12259	1310	40.92	13	3.32	0.255385	-1.96926	0.00169996	Down	ADS2; ADS2 (16:0Delta9 Arabidopsis desaturase 2); oxidoreductase	ath:AT2G31360
unigene12266	446	44.39	2.22	0.06	0.027027	-5.20945	1.5198e-07	Down	nitrate-responsive NOI protein, putative	ath:AT5G63270
unigene12278	936	41.03	2.13	10.45	4.9061	2.29458	0.00238458	Up	DNA binding / transcription factor	ath:AT5G07580
unigene12279	2355	49.47	3.27	0.72	0.220183	-2.18322	0.00184138	Down	ABC transporter family protein	ath:AT2G39350
unigene12281	924	40.8	2.69	0.67	0.249071	-2.00537	0.00409429	Down	ATCK1; ATCK1 (CHOLINE KINASE 1); choline kinase (EC:2.7.1.32)	ath:AT1G71697
unigene12291	3343	45.65	12	2.87	0.239167	-2.06391	0.0011822	Down	aconitate hydratase/ copper ion binding (EC:4.2.1.3); K01681 aconitate hydratase 1 [EC:4.2.1.3]	ath:AT4G26970
unigene12293	634	44.79	17.13	0.06	0.00350263	-8.15735	1.02743e-15	Down
unigene12295	1813	41.42	9.53	1.88	0.197272	-2.34174	0.000353149	Down	transporter-related	ath:AT5G55950
unigene12324	860	47.56	2.87	0			3.4684e-10	Down	hypothetical protein	ath:AT1G28000
unigene12325	1473	36.86	3.5	16.68	4.76571	2.25269	0.00240934	Up	GASA4; GASA4 (GAST1 PROTEIN HOMOLOG 4)	ath:AT5G15230
unigene12326	311	34.08	24.89	4.2	0.168742	-2.5671	0.000116303	Down	MVA1; MVA1; acetyl-CoA C-acetyltransferase/ hydroxymethylglutaryl-CoA synthase (EC:2.3.3.10); K01641 hydroxymethylglutaryl-CoA synthase [EC:2.3.3.10]	ath:AT4G11820
unigene12342	902	43.35	34.12	0			1.82976e-20	Down	lipid-associated family protein	ath:AT2G22170
unigene12347	835	47.9	1.76	0			2.56226e-08	Down	RCN1; RCN1 (ROOTS CURL IN NPA); protein phosphatase type 2A regulator; K03456 protein phosphatase 2 (formerly 2A), regulatory subunit A	ath:AT1G25490
unigene12357	1221	46.36	2.34	0.28	0.119658	-3.06301	8.30948e-05	Down	GTP cyclohydrolase I (EC:3.5.4.16); K01495 GTP cyclohydrolase I [EC:3.5.4.16]	ath:AT3G07270
unigene12361	1983	43.42	2.69	0.56	0.208178	-2.26411	0.00161967	Down
unigene12369	1718	40.92	7.81	2.36	0.302177	-1.72654	0.00694876	Down	GPDHC1; GPDHC1; NAD or NADH binding / glycerol-3-phosphate dehydrogenase (NAD+)	ath:AT2G41540
unigene12371	1191	47.1	7.74	2	0.258398	-1.95233	0.00287338	Down	protein binding / zinc ion binding	ath:AT5G47050
unigene12386	1589	49.78	2.1	9.05	4.30952	2.10753	0.00662959	Up	AAA-type ATPase family protein	ath:AT5G17760
unigene12393	1429	43.98	2.83	0			4.02924e-10	Down	AAT1; AAT1 (AMINO ACID TRANSPORTER 1); L-glutamate transmembrane transporter/ L-lysine transmembrane transporter/ arginine transmembrane transporter/ cationic amino acid transmembrane transporter	ath:AT4G21120
unigene12394	885	38.98	1.16	0.06	0.0517241	-4.27302	2.65437e-05	Down	hypothetical protein	ath:AT4G19645
unigene12400	489	44.99	14.94	0.18	0.0120482	-6.37504	4.21752e-13	Down	AtPPa3; AtPPa3 (Arabidopsis thaliana pyrophosphorylase 3); inorganic diphosphatase/ pyrophosphatase (EC:3.6.1.1); K01507 inorganic pyrophosphatase [EC:3.6.1.1]	ath:AT2G46860
unigene12408	808	42.08	3.45	0.06	0.0173913	-5.84549	3.50441e-09	Down	Os10g0106900
unigene12412	704	45.88	6.91	2.11	0.305355	-1.71144	0.00611048	Down	hypothetical protein	ath:AT2G46000
unigene12414	611	34.04	2.25	0.33	0.146667	-2.76939	0.000405207	Down	RNS3; RNS3 (RIBONUCLEASE 3); RNA binding / endoribonuclease/ ribonuclease T2	ath:AT1G26820
unigene12415	797	42.41	4.94	0.06	0.0121457	-6.3634	1.44187e-10	Down	hypothetical protein	ath:AT5G17340
unigene12419	1188	43.52	4.04	1.3	0.321782	-1.63584	0.00989457	Down	phospholipase C/ phosphoric diester hydrolase	ath:AT5G67130
unigene12430	979	40.86	13.56	3.45	0.254425	-1.97469	0.00220192	Down	proline-rich family protein	ath:AT2G41420
unigene12447	1329	43.34	0.46	2.06	4.47826	2.16294	0.00937012	Up	zinc finger (GATA type) family protein	ath:AT1G08010
unigene12449	1649	48.51	9.41	2.25	0.239107	-2.06427	0.00163484	Down
unigene12453	2071	39.79	11.43	2.72	0.23797	-2.07115	0.00153742	Down	hypothetical protein	ath:AT4G33740
unigene12454	2711	44.67	3.73	1.11	0.297587	-1.74862	0.00919382	Down	hypothetical protein	ath:AT1G07220
unigene12461	665	41.8	2.69	0.56	0.208178	-2.26411	0.00161967	Down	AtPPT1; AtPPT1 (Arabidopsis thaliana polyprenyltransferase 1); 4-hydroxybenzoate nonaprenyltransferase (EC:2.5.1.39); K06125 4-hydroxybenzoate hexaprenyltransferase [EC:2.5.1.-]	ath:AT4G23660
unigene12477	578	39.27	1.99	0			8.67364e-09	Down	meprin and TRAF homology domain-containing protein / MATH domain-containing protein	ath:AT2G42470
unigene12478	891	40.85	1.11	0			1.03208e-06	Down	hypothetical protein	ath:AT2G27180
unigene12480	1206	44.11	2.32	0.5	0.215517	-2.21412	0.00254014	Down	AtPP2-B1 (Phloem protein 2-B1); carbohydrate binding	ath:AT2G02230
unigene12485	1260	48.17	8.32	0			1.80903e-14	Down	hypothetical protein	ath:AT1G44191
unigene12488	1762	41.71	15.25	1	0.0655738	-3.93074	9.58232e-08	Down	MATE efflux family protein	ath:AT4G22790
unigene12490	681	38.47	4.33	0.06	0.0138568	-6.17326	4.72748e-10	Down	haloacid dehalogenase-like hydrolase family protein	ath:AT5G59490
unigene12492	1558	45.38	2.36	0			2.07135e-09	Down	type I phosphodiesterase/nucleotide pyrophosphatase family protein	ath:AT4G29680
unigene12493	821	44.82	2.04	0			7.07851e-09	Down	hypothetical protein LOC100258794; K06943 nucleolar GTP-binding protein
unigene12497	859	49.24	27.09	7.17	0.264673	-1.91772	0.00253762	Down	chalcone isomerase	ath:AT3G63170
unigene12504	722	51.8	4.13	1.06	0.256659	-1.96208	0.00378371	Down	DNA-binding family protein	ath:AT4G17950
unigene12507	1165	43.43	4.69	0.81	0.172708	-2.53359	0.000192818	Down	ATRBP47B (RNA-binding protein 47B); RNA binding	ath:AT3G19130
unigene12509	1384	40.9	7.46	34.03	4.56166	2.18956	0.00296288	Up	GPT2; GPT2; antiporter/ glucose-6-phosphate transmembrane transporter	ath:AT1G61800
unigene12519	956	41.21	15.74	0.56	0.0355781	-4.81286	9.48053e-10	Down
unigene12520	1030	44.95	24.68	5.17	0.209481	-2.25511	0.000539126	Down	VDAC1; VDAC1 (VOLTAGE DEPENDENT ANION CHANNEL 1); voltage-gated anion channel; K05862 voltage-dependent anion channel	ath:AT3G01280
unigene12528	185	42.16	51.75	0.33	0.00637681	-7.29295	3.01932e-16	Down
unigene12530	965	38.45	13.07	0			2.27084e-16	Down
unigene12534	3374	41.14	2.34	0.06	0.025641	-5.2854	1.06815e-07	Down	ATP binding / microtubule motor	ath:AT1G73860
unigene12540	1464	42.49	2.39	0.65	0.271967	-1.8785	0.00482328	Down	FLS2; FLS2 (FLAGELLIN-SENSITIVE 2); ATP binding / kinase/ protein binding / protein serine/threonine kinase/ transmembrane receptor protein serine/threonine kinase; K13420 LRR receptor-like serine/threonine-protein kinase FLS2 [EC:2.7.11.1]	ath:AT5G46330
unigene12546	888	42.91	18.56	0			7.40292e-18	Down	F-box family protein	ath:AT2G35280
unigene12557	378	49.74	1.4	0.18	0.128571	-2.95936	0.000320045	Down	eukaryotic translation initiation factor 4A, putative / eIF-4A, putative; K03257 translation initiation factor eIF-4A	ath:AT1G72730
unigene12562	791	49.43	6.37	0			2.30554e-13	Down	hypothetical protein	ath:AT3G63095
unigene12563	477	41.3	0.42	2.17	5.16667	2.36923	0.00410872	Up	PRE1; PRE1 (PACLOBUTRAZOL RESISTANCE1); DNA binding / transcription factor	ath:AT5G39860
unigene12570	1063	41.67	4.29	0.5	0.11655	-3.10098	3.37104e-05	Down	transferase, transferring glycosyl groups; K03847 alpha-1,6-mannosyltransferase [EC:2.4.1.130]	ath:AT1G02145
unigene12575	1845	41.08	7.74	2.06	0.26615	-1.90969	0.00336604	Down	GIF2; SSXT protein-related / transcription co-activator-related	ath:AT1G01160
unigene12579	766	39.82	1.11	9.45	8.51351	3.08975	6.14297e-05	Up
unigene12600	1008	42.26	6.93	0			1.04545e-13	Down	mitochondrial glycoprotein family protein / MAM33 family protein	ath:AT5G02050
unigene12607	473	47.15	1.47	0			5.90433e-08	Down
unigene12608	1263	45.29	9.33	2.33	0.249732	-2.00155	0.00158358	Down	phagocytosis and cell motility protein ELMO1-related	ath:AT2G44770
unigene12616	1370	44.53	4.44	18.53	4.17342	2.06123	0.00683878	Up	ATPAP29 (ARABIDOPSIS THALIANA PURPLE ACID PHOSPHATASE 29); acid phosphatase/ protein serine/threonine phosphatase	ath:AT5G63140
unigene12635	735	46.67	0.95	4.28	4.50526	2.17161	0.00628192	Up	heavy-metal-associated domain-containing protein	ath:AT3G53530
unigene12640	564	43.79	1.44	0.17	0.118056	-3.08246	0.000231473	Down	hypothetical protein	ath:AT5G57000
unigene12650	1309	45.07	1.34	6.12	4.56716	2.1913	0.00448296	Up	phosphoesterase family protein; K01114 phospholipase C [EC:3.1.4.3]	ath:AT3G03520
unigene12655	347	61.96	0.58	2.72	4.68966	2.22948	0.00580739	Up	ATRABE1B (ARABIDOPSIS RAB GTPASE HOMOLOG E1B); GTP binding / GTPase/ translation elongation factor; K02358 elongation factor EF-Tu [EC:3.6.5.3]	ath:AT4G20360
unigene12657	1190	41.18	4.77	0.67	0.140461	-2.83176	8.11696e-05	Down	hypothetical protein	ath:AT3G27880
unigene12658	618	44.01	2.18	0			3.93956e-09	Down	protease inhibitor/seed storage/lipid transfer protein (LTP) family protein	ath:AT1G18280
unigene12660	884	44	5.34	0			5.44202e-13	Down	hypothetical protein	ath:AT3G01311
unigene12681	803	41.59	1.1	7.15	6.5	2.70044	0.000555323	Up	SOBER1; SOBER1 (SUPPRESSOR OF AVRBST-ELICITED RESISTANCE 1); carboxylesterase	ath:AT4G22300
unigene12682	1067	37.68	3.55	14.85	4.1831	2.06457	0.00550164	Up
unigene12686	2328	43.26	7.6	2.45	0.322368	-1.63322	0.00990767	Down	xanthine/uracil permease family protein	ath:AT5G49990
unigene12693	1349	49.07	5.33	0			1.22566e-12	Down
unigene12704	1226	42.9	1.53	0			7.59584e-08	Down	eukaryotic translation initiation factor 2 family protein / eIF-2 family protein; K03243 translation initiation factor eIF-5B	ath:AT1G76810
unigene12716	571	45.01	17.53	2.4	0.136908	-2.86872	1.92333e-05	Down	hypothetical protein	ath:AT1G50740
unigene12736	1416	42.51	3.06	0.28	0.0915033	-3.45003	1.07707e-05	Down	transporter	ath:AT2G21520
unigene12745	643	38.72	7.81	0.11	0.0140845	-6.14975	2.66041e-11	Down	lipase class 3 family protein (EC:3.1.1.3)	ath:AT4G18550
unigene12748	795	43.4	51.57	14.15	0.274384	-1.86573	0.0030231	Down	hypothetical protein	ath:AT1G52720
unigene12774	2588	46.17	3.67	1.12	0.305177	-1.71228	0.00790651	Down	hypothetical protein	ath:AT2G01480
unigene12787	554	35.56	1.18	5.59	4.73729	2.24406	0.00367937	Up
unigene12788	373	46.38	4.66	0.44	0.0944206	-3.40475	8.56059e-06	Down		ath:AT4G01883
unigene12818	1505	38.27	1.81	0			2.04348e-08	Down	hypothetical protein	ath:AT1G23580
unigene12822	4134	46.47	8.11	0.81	0.0998767	-3.32371	2.68987e-06	Down	hypothetical protein	ath:AT5G24710
unigene12823	488	39.55	4.91	0.85	0.173116	-2.53019	0.000205777	Down
unigene12829	193	45.6	5.54	0			8.78765e-13	Down	PHT6; PHT6; carbohydrate transmembrane transporter/ inorganic phosphate transmembrane transporter/ phosphate transmembrane transporter/ sugar:hydrogen symporter; K08176 MFS transporter, PHS family, inorganic phosphate transporter	ath:AT5G43340
unigene12836	1623	42.58	4.34	1.17	0.269585	-1.89119	0.00359437	Down	NHL repeat-containing protein	ath:AT5G14890
unigene12846	1101	49.77	5.01	0			2.25644e-12	Down
unigene12900	1232	41.4	0.7	3.11	4.44286	2.15149	0.00717489	Up	myb family transcription factor	ath:AT1G74840
unigene12901	627	44.5	7.95	2.11	0.265409	-1.91371	0.00329762	Down	scpl49; scpl49 (serine carboxypeptidase-like 49); serine-type carboxypeptidase; K13289 cathepsin A (carboxypeptidase C) [EC:3.4.16.5]	ath:AT3G10410
unigene12907	1740	46.15	3.04	0.33	0.108553	-3.20353	4.91653e-05	Down	CDC20.2; signal transducer; K03363 cell division cycle 20, cofactor of APC complex	ath:AT4G33260
unigene12908	575	44.87	0.62	3.03	4.8871	2.28898	0.00617673	Up	hypothetical protein	ath:AT2G28330
unigene12911	4499	44.48	8.43	1.97	0.233689	-2.09734	0.00108009	Down	hypothetical protein	ath:AT5G57250
unigene12919	1210	45.37	1.95	0.39	0.2	-2.32193	0.00222401	Down	PAB6; PAB6 (POLY(A) BINDING PROTEIN 6); RNA binding / translation initiation factor	ath:AT3G16380
unigene12920	560	34.64	9.43	0			5.44333e-15	Down	serine-type endopeptidase inhibitor	ath:AT5G43570
unigene12930	1476	41.46	5.7	0.92	0.161404	-2.63126	0.000159876	Down	MYB117; myb family transcription factor (MYB117); K09422 myb proto-oncogene protein, plant	ath:AT1G26780
unigene12957	1898	42.78	8.08	0.67	0.0829208	-3.59212	7.7945e-07	Down	phosphoinositide-specific phospholipase C, putative (EC:3.1.4.11); K05857 phospholipase C, delta [EC:3.1.4.11]	ath:AT3G55940
unigene12968	1342	42.32	6.42	1.95	0.303738	-1.7191	0.00777119	Down	2-oxoglutarate-dependent dioxygenase, putative	ath:AT2G25450
unigene12984	2447	40.21	3.29	0.76	0.231003	-2.11402	0.00184843	Down	XIJ; XIJ; motor	ath:AT3G58160
unigene12993	3923	44.99	4.77	0.28	0.0587002	-4.09049	2.7002e-07	Down	GSO2; GSO2 (GASSHO 2); ATP binding / protein binding / protein kinase/ protein serine/threonine kinase/ protein tyrosine kinase	ath:AT5G44700
unigene12996	905	41.22	4.64	1.39	0.299569	-1.73904	0.00806648	Down	THA1; THA1 (Threonine Aldolase 1); aldehyde-lyase/ threonine aldolase (EC:4.1.2.5); K01620 threonine aldolase [EC:4.1.2.5]	ath:AT1G08630
unigene13000	822	47.2	6.54	1.61	0.246177	-2.02223	0.00220754	Down	ATL8; ATL8; protein binding / zinc ion binding	ath:AT1G76410
unigene13017	578	29.41	1.9	0			1.31916e-08	Down	trehalose-6-phosphate phosphatase, putative	ath:AT5G65140
unigene13026	2498	45.2	1.37	0.17	0.124088	-3.01057	0.000327712	Down	EMB3001 (embryo defective 3001); zinc ion binding	ath:AT1G08910
unigene13037	1146	47.91	2.8	0.06	0.0214286	-5.54432	2.16037e-08	Down		ath:AT5G26270
unigene13069	1032	43.99	1.22	5.18	4.2459	2.08607	0.00873082	Up	COL1; COL1 (constans-like 1); transcription factor/ zinc ion binding	ath:AT5G15850
unigene13073	2446	47.67	1.76	0			2.56226e-08	Down	hypothetical protein	ath:AT1G10385
unigene13082	1082	42.98	2.97	0.78	0.262626	-1.92892	0.00507329	Down	SAG18; SAG18 (SENESCENCE ASSOCIATED GENE 18)	ath:AT1G71190
unigene13083	1971	41.96	7.58	2.22	0.292876	-1.77164	0.0046015	Down	uracil phosphoribosyltransferase, putative / UMP pyrophosphorylase, putative / UPRTase, putative; K00876 uridine kinase [EC:2.7.1.48]	ath:AT1G55810
unigene13099	2047	46.17	3.38	0.67	0.198225	-2.33479	0.0009399	Down	zinc finger protein-related	ath:AT3G62850
unigene13105	2209	48.48	2.71	0.81	0.298893	-1.7423	0.00990783	Down	F-box family protein	ath:AT5G27920
unigene13110	807	37.3	141.92	33.44	0.235626	-2.08543	0.000815146	Down	KIN2; KIN2	ath:AT5G15970
unigene13133	837	43.25	1.05	0			8.75702e-07	Down	hypothetical protein	ath:AT5G19270
unigene13137	1022	42.66	5.19	1.41	0.271676	-1.88004	0.00325823	Down	basic helix-loop-helix (bHLH) family protein	ath:AT3G23210
unigene13139	1149	39.86	0.27	1.77	6.55556	2.71272	0.00274552	Up	hypothetical protein	ath:AT4G35190
unigene13140	734	43.19	1.81	0.06	0.0331492	-4.91488	8.84207e-07	Down	ATP binding / DNA binding	ath:AT3G48770
unigene13145	1758	41.01	8.98	0.31	0.0345212	-4.85638	1.43139e-09	Down	amino acid transporter family protein	ath:AT2G39130
unigene13146	1167	44.39	4.15	0.33	0.0795181	-3.65257	4.12563e-06	Down	armadillo/beta-catenin repeat family protein / U-box domain-containing protein	ath:AT5G18320
unigene13148	665	45.56	5.31	0			1.27872e-12	Down	pectate lyase family protein; K01728 pectate lyase [EC:4.2.2.2]	ath:AT4G22080
unigene13150	949	41.52	8.26	1.97	0.238499	-2.06795	0.00124559	Down	thioesterase family protein	ath:AT3G61200
unigene13151	1794	48.77	9.57	0.5	0.0522466	-4.25852	4.12436e-08	Down	CYP91A2 (CYTOCHROME P450 MONOOXYGENASE 91A2); electron carrier/ heme binding / iron ion binding / monooxygenase/ oxygen binding; K00517 [EC:1.14.-.-]	ath:AT4G37430
unigene13156	348	42.24	8.88	0			9.74607e-15	Down	AMS; AMS (ABORTED MICROSPORES); DNA binding / transcription factor	ath:AT2G16910
unigene13163	2339	47.46	5.16	0.9	0.174419	-2.51937	0.000211564	Down	leucine-rich repeat family protein	ath:AT5G05850
unigene13182	430	37.21	2.2	0.47	0.213636	-2.22677	0.00251045	Down		ath:AT2G21510
unigene13196	2041	42.72	6.65	2.09	0.314286	-1.66985	0.00905978	Down	F-box family protein	ath:AT3G26000
unigene13200	1415	41.27	6.39	29.54	4.62285	2.20878	0.00351101	Up	dormancy/auxin associated family protein	ath:AT2G33830
unigene13203	1583	46.56	12.14	3.39	0.279242	-1.84041	0.00405426	Down	nucleic acid binding / zinc ion binding	ath:AT3G06410
unigene13206	2542	41.31	25.89	8.72	0.33681	-1.56999	0.00879741	Down	FIM2; FIM2 (FIMBRIN-LIKE PROTEIN 2); actin binding	ath:AT5G35700
unigene13213	1034	34.43	0.85	3.9	4.58824	2.19794	0.00643536	Up
unigene13223	713	45.02	3.78	0			3.05021e-11	Down	hypothetical protein	ath:AT5G22160
unigene13245	1284	41.36	2.55	0.11	0.0431373	-4.53492	5.63816e-07	Down	transferase family protein	ath:AT5G67150
unigene13252	967	40.74	1.62	0.22	0.135802	-2.88042	0.000345287	Down	GRAM domain-containing protein / ABA-responsive protein-related	ath:AT5G23350
unigene13257	863	41.48	5.24	0.64	0.122137	-3.03342	3.1174e-05	Down	AtVGT1; AtVGT1 (Arabidopsis thaliana vacuolar glucose transporter 1); carbohydrate transmembrane transporter/ fructose transmembrane transporter/ glucose transmembrane transporter/ sugar:hydrogen symporter	ath:AT3G03090
unigene13262	1227	47.03	0.6	2.82	4.7	2.23266	0.00774696	Up	zinc knuckle (CCHC-type) family protein	ath:AT5G49400
unigene13265	5523	45.21	4.94	1.48	0.299595	-1.73891	0.0060926	Down	phosphatidylinositol-4-phosphate 5-kinase family protein; K00921 1-phosphatidylinositol-3-phosphate 5-kinase [EC:2.7.1.150]	ath:AT3G14270
unigene13271	1411	34.37	5.52	0			8.78765e-13	Down	LBD2; LBD2 (LOB DOMAIN-CONTAINING PROTEIN 2)	ath:AT1G06280
unigene13274	183	34.97	2.07	0.4	0.193237	-2.37156	0.00119428	Down
unigene13277	950	46.95	3.15	0.67	0.212698	-2.23312	0.00152749	Down	AAP1; AAP1 (AMINO ACID PERMEASE 1); amino acid transmembrane transporter/ neutral amino acid transmembrane transporter	ath:AT1G58360
unigene13281	1063	42.52	6.12	0			3.3191e-13	Down	nucleic acid binding / nucleotide binding	ath:AT5G03480
unigene13284	967	44.57	6.51	2.08	0.319508	-1.64607	0.00811511	Down	GPI-anchor transamidase, putative	ath:AT1G08750
unigene13295	713	34.5	2.53	0.17	0.0671937	-3.89553	3.60713e-06	Down	hypothetical protein	ath:AT1G16960
unigene13297	1175	48.17	3.8	0.06	0.0157895	-5.98489	1.53224e-09	Down
unigene13299	1993	41.34	4.47	0			6.39239e-12	Down	TOP1BETA (DNA TOPOISOMERASE 1 BETA); DNA topoisomerase type I; K03163 DNA topoisomerase I [EC:5.99.1.2]	ath:AT5G55310
unigene13300	838	42	3.48	0			6.30172e-11	Down	hypothetical protein	ath:AT2G32350
unigene13313	583	47.34	4.08	0.67	0.164216	-2.60634	0.000257285	Down	GDSL-motif lipase/hydrolase family protein	ath:AT5G14450
unigene13315	887	35.4	0.9	3.9	4.33333	2.11548	0.00840416	Up
[truncated: 5,813 more rows]
