# Supplementary material for: Morphological Structure and Transcriptome Comparison of the Cytoplasmic Male Sterility Line in Brassica napus (SaNa-1A) Derived from Somatic Hybridization and Its Maintainer Line SaNa-1B
Source: Front Plant Sci. 2016 Sep 2;7:1313. doi: 10.3389/fpls.2016.01313 (PMC5011408; doi:10.3389/fpls.2016.01313)
Supplement: Supplementary file 5 [file Table6.XLSX]

## Sheet: Sheet1
Additional file 6 Significantly enriched GO terms of DEGs associated with molecular function
GO term	Corrected P value	Number of unigene annotated to the term	Genes annotated to the term
catalytic activity	2.56857e-06	159	unigene14803, unigene18657, unigene22035, unigene2212, unigene4329, unigene5173, unigene263, unigene28962, unigene985, unigene5532, unigene8818, unigene1481, unigene18034, unigene40279, unigene46604, unigene44189, unigene512, unigene32029, unigene272, unigene6120, unigene13866, unigene3073, unigene2267, unigene4558, unigene2960, unigene28405, unigene2282, unigene13934, unigene21474, unigene37182,…
oxidoreductase activity	2.7535e-05	145	unigene40997, unigene1139, unigene242, unigene2760, unigene2791, unigene5173, unigene5361, unigene7131, unigene23988, unigene29230, unigene24485, unigene1593, unigene15833, unigene30823, unigene13371, unigene7547, unigene5195, unigene1791, unigene1036, unigene2748, unigene32076, unigene21366, unigene8354, unigene308, unigene30180, unigene28385, unigene20192, unigene264, unigene42194, unigene17687…
ATP binding	0.000296898	141	unigene18027, unigene16719, unigene5955, unigene863, unigene26250, unigene5639, unigene2784, unigene2437, unigene9990, unigene26762, unigene41526, unigene21244, unigene24746, unigene31284, unigene25032, unigene8070, unigene10259, unigene15934, unigene2570, unigene6547, unigene13963, unigene13934, unigene18778, unigene29323, unigene4790, unigene24662, unigene4938, unigene12534, unigene10452, unige…
transferase activity, transferring phosphorus-containing groups	0.0141823	65	unigene5955, unigene26250, unigene5639, unigene21244, unigene24746, unigene31284, unigene25032, unigene8070, unigene13963, unigene13934, unigene18778, unigene29323, unigene4790, unigene24662, unigene4938, unigene3177, unigene10224, unigene24659, unigene25977, unigene16808, unigene16253, unigene4387, unigene30658, unigene35165, unigene12993, unigene11090, unigene1236, unigene38935, unigene21187, u…
zinc ion binding	0.014783	84	unigene24053, unigene4151, unigene29164, unigene3129, unigene10663, unigene30998, unigene767, unigene19737, unigene1139, unigene16823, unigene19333, unigene20700, unigene29963, unigene38905, unigene16112, unigene42081, unigene13391, unigene7743, unigene46663, unigene175, unigene33996, unigene12005, unigene33586, unigene308, unigene5201, unigene38464, unigene33951, unigene6973, unigene25314, unige…
transporter activity	0.0182149	100	unigene23015, unigene13848, unigene19763, unigene30062, unigene31973, unigene36704, unigene47119, unigene40497, unigene36627, unigene17242, unigene13257, unigene38392, unigene29844, unigene10177, unigene33460, unigene40825, unigene2530, unigene8457, unigene15780, unigene1632, unigene19276, unigene17247, unigene24840, unigene12509, unigene12736, unigene1411, unigene30281, unigene35489, unigene3926…
hydrolase activity, hydrolyzing O-glycosyl compounds	0.0224464	45	unigene11485, unigene22035, unigene2212, unigene28962, unigene272, unigene2282, unigene29162, unigene2844, unigene10823, unigene24208, unigene32636, unigene27801, unigene2131, unigene18474, unigene27939, unigene4620, unigene2162, unigene8683, unigene90, unigene2429, unigene27730, unigene4932, unigene1935, unigene13516, unigene53892, unigene20315, unigene18282, unigene1188, unigene2560, unigene146…
transferase activity, transferring acyl groups other than amino-acyl groups	0.0384603	32	unigene380, unigene263, unigene7868, unigene512, unigene6552, unigene1670, unigene4416, unigene3712, unigene13245, unigene1429, unigene362, unigene1073, unigene6923, unigene3646, unigene234, unigene29183, unigene43074, unigene30562, unigene4182, unigene4188, unigene2103, unigene3554, unigene4097, unigene11709, unigene17045, unigene25104, unigene25105, unigene3200, unigene4690, unigene46963, unige…
electron carrier activity	0.0432547	71	unigene5361, unigene2504, unigene23988, unigene22583, unigene1593, unigene15833, unigene30823, unigene308, unigene20192, unigene1757, unigene37913, unigene21463, unigene8572, unigene30811, unigene9360, unigene9361, unigene33249, unigene482, unigene31992, unigene5295, unigene36501, unigene24647, unigene36457, unigene39640, unigene28869, unigene31975, unigene7325, unigene4741, unigene1373, unigene1…
peroxidase activity	0.0460066	44	unigene10568, unigene13972, unigene50856, unigene30180, unigene28385, unigene17032, unigene17469, unigene1117, unigene46292, unigene43983, unigene49003, unigene16959, unigene9981, unigene26407, unigene36481, unigene9729, unigene2514, unigene2244
