# Supplementary material for: Morphological Structure and Transcriptome Comparison of the Cytoplasmic Male Sterility Line in Brassica napus (SaNa-1A) Derived from Somatic Hybridization and Its Maintainer Line SaNa-1B
Source: Front Plant Sci. 2016 Sep 2;7:1313. doi: 10.3389/fpls.2016.01313 (PMC5011408; doi:10.3389/fpls.2016.01313)
Supplement: Supplementary file 6 [file Table7.XLSX]

## Sheet: Sheet1
Additional file 7 Significantly enriched GO terms of DEGs associated with biological processes
GO term	Corrected P value	Number of unigene annotated to the term	Genes annotated to the term
oxidation-reduction process	2.68434e-10	209	unigene3535, unigene40997, unigene57842, unigene29814, unigene52256, unigene10568, unigene13972, unigene19054, unigene1927, unigene2760, unigene28530, unigene33375, unigene33909, unigene4163, unigene4925, unigene50856, unigene5319, unigene6000, unigene6556, unigene2353, unigene4806, unigene11960, unigene10675, unigene7494, unigene52689, unigene30180, unigene27761, unigene31038, unigene28385, unig…
pollen development	1.15607e-08	21	unigene1692, unigene863, unigene38833, unigene31126, unigene32216, unigene46531, unigene14697, unigene56330, unigene56613, unigene10843, unigene42142, unigene9935, unigene2060, unigene47821, unigene45346, unigene15077, unigene10746, unigene4338, unigene36412, unigene22303, unigene22763, unigene10062, unigene45273, unigene11065, unigene15944, unigene5691, unigene1153
transmembrane transport	1.0948e-07	141	unigene6864, unigene23015, unigene5964, unigene17495, unigene4289, unigene863, unigene38833, unigene31470, unigene29611, unigene52234, unigene23431, unigene17242, unigene35914, unigene13257, unigene29844, unigene10177, unigene37781, unigene32290, unigene22681, unigene56126, unigene56162, unigene15780, unigene1632, unigene25724, unigene33829, unigene32216, unigene24145, unigene1411, unigene35489, …
carbohydrate metabolic process	2.58448e-05	123	unigene1425, unigene11485, unigene7980, unigene12227, unigene1402, unigene20885, unigene26501, unigene56672, unigene22035, unigene3016, unigene5532, unigene56182, unigene272, unigene20477, unigene39247, unigene3551, unigene2282, unigene30002, unigene27366, unigene6525, unigene13385, unigene25235, unigene42067, unigene29162, unigene53279, unigene9375, unigene2844, unigene43904, unigene56174, unige…
cellular metabolic process	3.2289e-05	13	unigene163, unigene5532, unigene8818, unigene1481, unigene18034, unigene40279, unigene512, unigene43402, unigene471, unigene267, unigene15413, unigene54726, unigene9307
lipid metabolic process	9.22149e-05	63	unigene3475, unigene37352, unigene28889, unigene2713, unigene4204, unigene12254, unigene56129, unigene2083, unigene57, unigene56199, unigene34805, unigene6627, unigene9551, unigene34141, unigene16120, unigene29750, unigene11112, unigene12419, unigene20105, unigene45237, unigene39787, unigene12957, unigene41445, unigene520, unigene23786, unigene4323, unigene9941, unigene8675, unigene30710, unigene…
fatty acid biosynthetic process	0.0011159	16	unigene263, unigene7454, unigene11931, unigene362, unigene1877, unigene23089, unigene14346, unigene28284, unigene18045, unigene4178, unigene3554, unigene4097, unigene7927, unigene4317, unigene4496, unigene2273
response to oxidative stress	0.00307177	14	unigene29814, unigene52256, unigene10568, unigene13972, unigene1927, unigene28530, unigene4925, unigene50856, unigene53138, unigene46292, unigene39052, unigene20657, unigene26407, unigene21064, unigene20001, unigene2514, unigene5544, unigene4760, unigene28255, unigene2244
cell wall modification	0.00828011	20	unigene51100, unigene38251, unigene32681, unigene32957, unigene35982, unigene7776, unigene8408, unigene44143, unigene46319, unigene5538, unigene56372, unigene10900, unigene25928, unigene48198, unigene56176, unigene42526, unigene51605, unigene14155, unigene16666, unigene56146
cellular lipid metabolic process	0.0313259	116	unigene1101, unigene13656, unigene14570, unigene14744, unigene2491, unigene27935, unigene29847, unigene31535, unigene43739, unigene6556, unigene7805, unigene16765, unigene10481, unigene263, unigene985, unigene12461, unigene3907, unigene44189, unigene5485, unigene9034, unigene13751, unigene27276, unigene23265, unigene44545, unigene40628, unigene221, unigene8703, unigene210, unigene16443, unigene33…
