# Supplementary material for: Morphological Structure and Transcriptome Comparison of the Cytoplasmic Male Sterility Line in Brassica napus (SaNa-1A) Derived from Somatic Hybridization and Its Maintainer Line SaNa-1B
Source: Front Plant Sci. 2016 Sep 2;7:1313. doi: 10.3389/fpls.2016.01313 (PMC5011408; doi:10.3389/fpls.2016.01313)
Supplement: Supplementary file 7 [file Table8.XLSX]

## Sheet: Sheet1
Additional file 8 Genes related to pollen development
Gene name	Unigene ID	TPM (Fer)	TPM (Ste)	Ratio (Ste VS Fer)	P-Value	Up or down	TAIR_ID	log2 ratio(Ste VS Fer)
TPD1	unigene40544	1.05	4.59	4.37143	0.0075557	up	AT4G24972	2.1281
DYT1	unigene31429	2.46	0.28	0.113821	5.74e-05	down	AT4G21330	-3.13516
AG	unigene560	16.94	0.37	0.0218418	3.01e-06	down	AT1G77980	-5.51676
TDF1	unigene5833	2.83	0.06	0.0212014	2.01e-08	down	AT3G28470	-5.5597
AMS	unigene472	22.44	0.21	0.00935829	1.15e-18	down	AT2G16910	-6.73954
MYB103	unigene25542	2.99	0.03	0.0100334	2.59e-10	down	AT5G56110	-6.63904
MS1	unigene17214	11.36	0.18	0.0158451	9.03e-16	down	AT5G22260	-5.97982
MYB99	unigene2438	29.78	0.22	0.00738751	2.75e-15	down	AT5G62320	-7.0807
MYB26	unigene14326	6.42	1.45	0.225857	0.0013098	down	AT3G13890	-2.14652
EMS1/EXS	unigene4387	7.12	1.2	0.168539	0.0001974	down	AT5G07280	-2.56884
SERK1	unigene11458	8.26	1.79	0.216707	0.000673764	down	AT1G71830	-2.20618
MS2	unigene1036	102.49	0.33	0.00321983	3.56e-19	down	AT3G11980	-8.2788
A6	unigene90	33.51	0.11	0.0032826	2.07e-17	down	AT3G23770	-8.25094
NZZ/SPL	unigene15428	2.59	0.67	0.258687	0.0036614	down	AT4G27330	-1.95072
SPL8	unigene13699	2.54	2.82	1.11024	0.940524		AT1G02065	0.150867
