# Supplementary material for: Morphological Structure and Transcriptome Comparison of the Cytoplasmic Male Sterility Line in Brassica napus (SaNa-1A) Derived from Somatic Hybridization and Its Maintainer Line SaNa-1B
Source: Front Plant Sci. 2016 Sep 2;7:1313. doi: 10.3389/fpls.2016.01313 (PMC5011408; doi:10.3389/fpls.2016.01313)
Supplement: Supplementary file 8 [file Table9.XLSX]

## Sheet: Sheet1
Additional file 9 DEGs involved electron transport and oxidative phosphorylation
Unigene ID	Ratio (Ste vs Fer)	P-value	Up or down	TAIR_ID	Gene name	log2 ratio(Ste VS Fer)
unigene1243	0.325	0.00495771	down	AT5G57350	ATP3	-1.62149
unigene5691	0.006	2.10164e-23	down	AT2G07560	ATP6	-7.38082
unigene46531	0.024	1.30859e-19	down	AT3G42640	ATP8	-5.38082
unigene31126	0.007	5.29912e-24	down	AT1G80660	ATP9	-7.15843
unigene26033	0.37	1.63792e-08	down	AT1G02410	COXⅠ	-1.4344
unigene7780	0.049	2.35672e-10	down	AT1G01050	PPa1	-4.35107
unigene56318	0.06	1.22018e-16	down	AT2G46860	PPa3	-4.05889
unigene27486	0.352	0.00455418	down	AT4G01480	PPa5	-1.50635
unigene1560	0.279	0.000203631	down	AT1G15690	AOX1	-1.84166
unigene15953	0.306	0.00124815	down	AT2G29990	NDA2	-1.7084
unigene952	0.365	0.0083074	down	AT4G05020	NDB2	-1.45403
